# Supplementary material for: Comparative membrane lipidomics of hepatocellular carcinoma cells reveals diacylglycerol and ceramide as key regulators of Wnt/β‐catenin signaling and tumor growth
Source: Mol Oncol. 2023 Sep 20;17(11):2314–36. doi: 10.1002/1878-0261.13520 (PMC10620124; doi:10.1002/1878-0261.13520)
Supplement: Supplementary file 2 — Table S1. Differentially regulated lipids at the plasma membrane of various HCC cells. [file MOL2-17-2314-s002.xlsx]

## Sheet: Hep3B_CH_FC_ordered
Table S1: Differentially regulated lipids at the plasma membrane of various HCC cells
Column1	Hep3B-CTRL-1	Hep3B-CTRL-2	Hep3B-CTRL-3	THLE2-GPMV-1	THLE2-GPMV-2	THLE2-GPMV-3	log2FC_C/H	Hep3B_FC	Pval_C/H	Class	Lipid species
CL 68:2;0	0.000225932079161417	0.000175778681037052	0.000288324222172981	0	0	0	Inf	Inf	194477493608475	CL	Glycerolipids
CL 70:5;0	0.000177285303369279	0.000188064542099863	NA	0	0	0	Inf	Inf	187773074913302	CL	Glycerolipids
CL 72:2;0	0.000215920862595224	0.000208715967929906	0.000264049776788084	0	0	0	Inf	Inf	567580507007447	CL	Glycerolipids
DAG 12:0;0_18:1;0	4.01621312195145e-05	4.12736326525282e-05	3.97961432759509e-05	0	0	0	Inf	Inf	120829804374336	DAG	Glycerolipids
DAG 14:0;0_16:1;0	0.000311187068599432	0.000394983215672432	0.000287453766173247	0	0	0	Inf	Inf	955827665988867	DAG	Glycerolipids
DAG 14:0;0_18:2;0	6.32298938747592e-05	5.55047815791038e-05	4.01810166589892e-05	0	0	0	Inf	Inf	159583871046947	DAG	Glycerolipids
DAG 14:1;0_16:0;0	4.97514466989528e-05	NA	5.01754482605802e-05	0	0	0	Inf	Inf	270123631723787	DAG	Glycerolipids
DAG 16:0;0_17:1;0	NA	0.000145710485968707	0.000135370786456542	0	0	0	Inf	Inf	234077868029527	DAG	Glycerolipids
DAG 16:1;0_16:1;0	0.000281345605131851	0.00026913164021345	0.000209345561922617	0	0	0	Inf	Inf	762630043358073	DAG	Glycerolipids
DAG 18:0;0_20:2;0	0.0001507081583882	0.000155607393678196	0.000195262392905199	0	0	0	Inf	Inf	70430905042466	DAG	Glycerolipids
DAG 18:1;0_20:1;0	0.000161522385144461	0.000196735254612924	0.000259322804481722	0	0	0	Inf	Inf	187584196744553	DAG	Glycerolipids
LPE 18:2;0	0.000111694977373602	9.64537885291406e-05	9.89469218420634e-05	0	0	0	Inf	Inf	211938040374297	LPE	Glycerophospholipid intermediates
LPE O-16:2;0	4.05550420035283e-05	4.76964132133316e-05	3.87874864621173e-05	0	0	0	Inf	Inf	411025547879999	LPE	Glycerophospholipid intermediates
LPG 16:0;0	2.04921208279734e-05	1.87622526371265e-05	1.98722777179819e-05	0	0	0	Inf	Inf	658510400624537	LPG	Glycerophospholipid intermediates
LPG 22:2;0	4.67689088360906e-05	2.92431301300878e-05	4.30495017093484e-05	0	0	0	Inf	Inf	175709270046845	LPG	Glycerophospholipid intermediates
LPI 16:0;0	0.000306077064832445	0.000337506737618821	0.000312678248366273	0	0	0	Inf	Inf	899804934397449	LPI	Glycerophospholipid intermediates
LPS 16:0;0	9.53536928110431e-05	8.18601771713198e-05	7.80846572712153e-05	0	0	0	Inf	Inf	377241854132631	LPS	Glycerophospholipid intermediates
LPS 22:6;0	5.01628778432909e-05	5.74122244238587e-05	4.87781705020694e-05	0	0	0	Inf	Inf	262838646540994	LPS	Glycerophospholipid intermediates
PA 17:0;0_17:1;0	NA	8.11397041763451e-05	8.12785535950687e-05	0	0	0	Inf	Inf	54423846813931	PA	Glycerophospholipids
PC 14:1;0_18:1;0	0.0102099226038957	0.0126809889931937	0.0123550538035133	0	0	0	Inf	Inf	432427232377548	PC	Glycerophospholipids
PC 16:1;0_19:2;0	8.99927463600517e-05	5.76458935817576e-05	7.40760115135078e-05	0	0	0	Inf	Inf	155927179612164	PC	Glycerophospholipids
PC 16:1;0_22:2;0	NA	2.99544216664526e-05	2.97012718341125e-05	0	0	0	Inf	Inf	270148936058304	PC	Glycerophospholipids
PE 14:0;0_20:1;0	2.63754186249375e-05	2.83104099989275e-05	NA	0	0	0	Inf	Inf	225166206005111	PE	Glycerophospholipids
PE 14:1;0_16:0;0	3.67729932629021e-05	4.01862495039209e-05	4.05899957633272e-05	0	0	0	Inf	Inf	95330198411203	PE	Glycerophospholipids
PE 16:0;0_21:3;0	7.71535895490172e-05	5.97911755832199e-05	6.83601937841284e-05	0	0	0	Inf	Inf	532144236415128	PE	Glycerophospholipids
PE 16:0;0_22:2;0	0.000220111399058638	0.000277745614213893	0.00023475078913323	0	0	0	Inf	Inf	49788043019984	PE	Glycerophospholipids
PE 17:2;0_18:1;0	0.000119735997128683	NA	0.000121504305523934	0	0	0	Inf	Inf	466638415866931	PE	Glycerophospholipids
PE 18:1;0_19:3;0	7.76747911209471e-05	0.000107453656778412	8.04343504818779e-05	0	0	0	Inf	Inf	113217702251014	PE	Glycerophospholipids
PE 18:1;0_22:6;0	0.0033810586803757	0.00343879742653088	0.00340101600178488	0	0	0	Inf	Inf	2.46936e+09	PE	Glycerophospholipids
PE 18:2;0_20:2;0	8.72101572026802e-05	7.16336322995393e-05	9.76348123107942e-05	0	0	0	Inf	Inf	771863688613777	PE	Glycerophospholipids
PG 16:0;0_18:0;0	8.46403902208668e-05	9.54298258395529e-05	9.79653161174637e-05	0	0	0	Inf	Inf	193730319858974	PG	Glycerophospholipids
PG 17:0;0_17:1;0	7.51530626984545e-05	9.67836992698836e-05	9.42928014954044e-05	0	0	0	Inf	Inf	587640597790389	PG	Glycerophospholipids
PI 14:1;0_18:1;0	5.06736094728047e-05	5.09516154245574e-05	NA	0	0	0	Inf	Inf	174153262061851	PI	Glycerophospholipids
PI 16:0;0_17:1;0	0.000159986958890957	0.00014834952318697	NA	0	0	0	Inf	Inf	240163173146861	PI	Glycerophospholipids
PI 16:0;0_19:2;0	0.000209372325533043	0.000180474265500813	0.000208145400318908	0	0	0	Inf	Inf	223287924392461	PI	Glycerophospholipids
PI 16:0;0_22:2;0	0.000207837187222951	0.000214568490790794	0.000227846351811068	0	0	0	Inf	Inf	734688560071789	PI	Glycerophospholipids
SM 44:2;2	0.000349316215347053	0.000326076530466641	0.000362240601130106	0	0	0	Inf	Inf	934415700230191	SM	Sphingolipids
PE 18:0;0_20:2;0	0.000872963098717035	0.000844775237635717	0.000866646657204705	2.30111225156812e-05	2.20269806613419e-05	2.42589856919749e-05	5.22088244598303	37.2942793952438	9.53817e+09	PE	Glycerophospholipids
PS 16:0;0_18:2;0	0.00215661604745342	0.00207419116538951	0.00182792924727807	9.15712778431722e-05	0.000117885404820521	9.00786019732647e-05	4.33821908867567	20.2271210467384	24591881690388	PS	Glycerophospholipids
PS 16:0;0_20:4;0	0.00128377113351036	0.00136933515585405	0.00147422175220704	7.0425096211309e-05	9.42016163290312e-05	6.43984008137115e-05	4.17163040049483	18.0212902468516	140401643029203	PS	Glycerophospholipids
PE 16:0;0_16:1;0	0.00650272513727624	0.00681428223369326	0.00631203261209961	0.000373378017751098	0.000441691619123743	0.000382534421156768	4.03476669506982	16.3902584092204	445891711649387	PE	Glycerophospholipids
PI 16:0;0_20:2;0	0.00143160435289005	0.0015772318309365	0.00156982446817631	8.63707150331677e-05	0.000107853380675541	9.23184583243726e-05	3.99810433082933	15.9789901623975	911820260371324	PI	Glycerophospholipids
PE 16:0;0_20:5;0	0.00256349237491746	0.00238734650272832	0.00244497760339827	0.000165236476924079	0.000189099641065832	0.000152659788674978	3.86666342181935	14.5875270072594	314450549824757	PE	Glycerophospholipids
PI 16:0;0_16:1;0	0.00114277087529698	0.00127243851013532	0.00131658093503776	8.68961235349582e-05	0.000125872271124936	8.56039792896909e-05	3.64468205825575	12.5071576536124	120262642890061	PI	Glycerophospholipids
PI 16:0;0_18:1;0	0.00439119744492629	0.00472176748005918	0.00473859758579421	0.000380048156797693	0.000411398338782975	0.000361250563748375	3.58696341434779	12.0166546784134	595169603862297	PI	Glycerophospholipids
PE 16:0;0_20:2;0	0.000710060136887577	0.000780742161852767	0.000725316888550676	6.63220617568469e-05	6.43541234399962e-05	6.52893020372926e-05	3.49936397512931	11.3087218497982	100822681324491	PE	Glycerophospholipids
PC 14:0;0_14:0;0	0.00241345312507338	0.00258503422486239	0.00252911710701029	0.000221619471602797	0.00022152194744458	0.000254784946196481	3.43104408471	10.7856714286985	284606772649597	PC	Glycerophospholipids
PE 16:1;0_16:1;0	0.000580079729020707	0.000558892189921429	0.000550775885423207	4.41337641670796e-05	6.06959214476402e-05	6.95844837995605e-05	3.27621878508505	9.68813376825905	2.07367e+08	PE	Glycerophospholipids
PE 16:0;0_20:4;0	0.00662379292867679	0.00657916844893076	0.00658216841302566	0.000711815943016841	0.000757776661017329	0.000617078196270686	3.24514160994248	9.48167280998165	7.54717e+08	PE	Glycerophospholipids
PE 16:0;0_18:2;0	0.00495684065105504	0.00505390829968806	0.00486485358396189	0.000550641380813175	0.000534528546540526	0.000485264817402784	3.24371220382545	9.47228312693224	2.7109e+08	PE	Glycerophospholipids
PI 16:0;0_18:2;0	0.0012211627654915	0.00126115845610128	0.00131897273344043	0.000129322740408984	0.000153149629429554	0.000127674662168398	3.21227749981433	9.26812498540508	255946023184152	PI	Glycerophospholipids
PE 18:1;0_20:5;0	0.00267663442790749	0.00256242132444358	0.00262715989668104	0.000319711992735922	0.000340667063161116	0.000332740596445241	2.98563028660227	7.92071290753293	132795243447827	PE	Glycerophospholipids
PE 16:0;0_22:6;0	0.00523735435567443	0.00512979451832741	0.0049419627736872	0.000616159325274723	0.000675144929706095	0.000685807891548662	2.95292395739906	7.74316807195882	178706942891415	PE	Glycerophospholipids
PS 16:0;0_20:3;0	0.000781844493614064	0.000944306195126742	0.000809625164139898	NA	0.000135154143757876	8.38754351819881e-05	2.94826710750692	7.71821433176358	136307533877148	PS	Glycerophospholipids
PI 16:1;0_18:1;0	0.00255961960000661	0.00274515156759018	0.00266865238830016	0.000356740092833098	0.000379575126692726	0.000361264757186093	2.86087324088345	7.26454903066233	45562737680763	PI	Glycerophospholipids
PS 16:0;0_17:1;0	0.000372069695765969	0.000391692415101595	0.000495214049657297	NA	5.98021211881712e-05	5.7181219258484e-05	2.842913468398	7.17467493358713	109322601346919	PS	Glycerophospholipids
PC 14:0;0_16:0;0	0.0388784563870789	0.0405617839446324	0.0398274791172354	0.00553335881440572	0.00539773078998366	0.00573797613923902	2.83895846894799	7.15503323841264	117788500718011	PC	Glycerophospholipids
PI 16:1;0_18:0;0	0.00164316776782374	0.00177240767180008	0.00162371770910665	0.000235278748359485	0.000251290307386916	0.000228688436200769	2.81668677484058	7.04542518668603	850339695707807	PI	Glycerophospholipids
PI 18:1;0_20:2;0	0.00214725750262225	0.0022208533561758	0.0022459806914859	0.000291777704807687	0.000342956028242211	0.000333116702053881	2.7726869892747	6.83379508898474	1.10123e+09	PI	Glycerophospholipids
PE 16:1;0_18:1;0	0.0101493751428614	0.0104024318733036	0.00994713400528958	0.00156016968287318	0.0014645440352149	0.00144803863814783	2.76952436287207	6.81883068686619	9.35597e+09	PE	Glycerophospholipids
PS 16:0;0_18:1;0	0.0134971542194429	0.0136892613451563	0.0140993930937688	0.00193480812435945	0.00218576371946708	0.00201658847311821	2.75000278768565	6.72718432079698	2.81628e+09	PS	Glycerophospholipids
PE 16:1;0_18:2;0	0.000539247945403257	0.000537739767335898	0.000478645916018994	0.00010489633656246	5.62467187730744e-05	8.01658600049608e-05	2.68854920443006	6.44664796807485	120347005131815	PE	Glycerophospholipids
LPE 18:0;0	0.00138165026601454	0.00147757287189158	0.00152426893328602	0.000238629216131667	0.000228755393679294	0.000219101311117165	2.67477860074009	6.38540709657334	97012740630962	LPE	Glycerophospholipid intermediates
PE 14:0;0_18:1;0	0.00110745173631835	0.00116777236906158	0.00118215849319964	0.00017950950504444	0.000202381104605082	0.000178153587031303	2.62606767389851	6.17341027560003	157793691006949	PE	Glycerophospholipids
LPI 18:1;0	0.00037545936561805	0.00039758416745426	0.000392995797848224	6.59418739025286e-05	6.34448413519287e-05	6.44451965416688e-05	2.58873843637785	6.01572424331749	377094437360203	LPI	Glycerophospholipid intermediates
PI 14:0;0_18:1;0	0.000102265086563558	0.000101300147880247	0.000128410626604449	1.91036016725879e-05	NA	1.87053159275659e-05	2.54931738869897	5.85357251004549	921073433087933	PI	Glycerophospholipids
PE 14:0;0_18:2;0	0.000100140840026753	0.000125772304030337	0.000109566210457071	1.495120061054e-05	2.0878414537014e-05	2.1652087440251e-05	2.54504928567279	5.83628075389217	394997809045453	PE	Glycerophospholipids
PE 16:1;0_18:0;0	0.00300312207359237	0.0030421478030641	0.00293217523956312	0.000526900284599416	0.000518325969589812	0.000498681641318563	2.53971823926493	5.81475432721128	6.82893e+09	PE	Glycerophospholipids
PC 12:0;0_16:0;0	0.00175240492421557	0.00179413026503783	0.00176842483299127	0.000298414651657585	0.000318445043928799	0.000311017890964815	2.51805244971446	5.7280832076133	2.73881e+08	PC	Glycerophospholipids
PG 16:1;0_20:2;0	3.90797439334564e-05	2.74660930134869e-05	3.87751662035657e-05	6.47382993174596e-06	5.6264851659742e-06	6.7112423958005e-06	2.48510196165816	5.59873913612869	165407755565216	PG	Glycerophospholipids
PI 16:1;0_18:2;0	9.84124516947254e-05	0.000191062431342847	0.00017585953819041	2.56645871225821e-05	2.79587031911808e-05	3.26182479707893e-05	2.43181309187375	5.39571105158887	472189772953898	PI	Glycerophospholipids
PE 16:0;0_18:3;0	0.000205260973508069	0.000165823360183217	0.000169280783530658	4.07472698339612e-05	2.60459006292892e-05	3.46609396698799e-05	2.41310723272049	5.32620232450775	38087241913111	PE	Glycerophospholipids
PI 18:1;0_20:1;0	0.000640057893934834	0.00059060692933053	0.000651855804409097	0.000108834856789886	0.000121825981071434	0.000125390809903375	2.40250723885912	5.28721223309313	696870373070629	PI	Glycerophospholipids
PE 18:1;0_18:2;0	0.00879262059226738	0.00855788199515441	0.00823437237980613	0.0017021211377507	0.00161026903109731	0.00163233597705538	2.37132865550915	5.17417430456173	397603970899502	PE	Glycerophospholipids
PE 18:1;0_20:2;0	0.00111871582666609	0.00109795886248462	0.00104437485175341	0.000224800850710207	0.000224841219411925	0.000218056263822499	2.28806801274694	4.88401629166646	585010273992372	PE	Glycerophospholipids
PI 18:0;0_20:2;0	0.00155562132470896	0.00172785238687429	0.00185182258280562	0.000372062412300309	0.000327428151987679	0.000364553472152957	2.27088965968369	4.82620654645612	329309894702434	PI	Glycerophospholipids
PC 16:0;0_16:1;0	0.0946049062047954	0.0979987664224124	0.096502953741574	0.0208211313947201	0.0224696140744034	0.0234938570183456	2.11401425014548	4.32894133678534	8.88737e+07	PC	Glycerophospholipids
DAG 14:0;0_18:1;0	0.000737003065983681	0.000739149482840091	0.000815319286720109	0.000169446372659679	0.000162556897108419	0.000208036934878904	2.08513583223535	4.24315044662592	223286199433812	DAG	Glycerolipids
LPE 18:1;0	0.00141351805126339	0.00150492580912726	0.00152236997715353	0.000338648722410316	0.000372397907794084	0.000345170636687511	2.07191746195538	4.20445108856437	350830533037042	LPE	Glycerophospholipid intermediates
PE 18:0;0_22:2;0	0.000145737455245443	0.000127768481631054	0.000116675817799196	3.44962267577484e-05	3.09246894788187e-05	2.75759389427246e-05	2.06889248215412	4.1956446153308	51607515571402	PE	Glycerophospholipids
PE 16:0;0_20:3;0	0.00140146230849352	0.00141601845003275	0.00134855476376988	0.000323396007323319	0.000369242018681942	0.000364013463157392	1.97917552353036	3.94267699901464	5.99193e+08	PE	Glycerophospholipids
PE 18:1;0_19:2;0	0.000133837089940332	0.000120097532550081	0.000135422206673964	3.10183022464847e-05	3.13143595139806e-05	3.64742105942896e-05	1.97840963601869	3.94058449463349	902884350278764	PE	Glycerophospholipids
PI 16:0;0_20:1;0	0.000344117620990149	0.000335058790803225	0.000315592262898186	0.000100177091052743	NA	7.15250988160915e-05	1.94949013760557	3.86238007195861	83843909073532	PI	Glycerophospholipids
PG 16:0;0_16:1;0	5.12219137184371e-05	6.67182855824547e-05	4.70150285576316e-05	8.77342582556393e-06	2.14795891499268e-05	1.26112913581294e-05	1.94422579957859	3.84831207986078	755948186249247	PG	Glycerophospholipids
PE 18:1;0_20:1;0	0.00148961535239733	0.00143865628754185	0.00137009921227149	0.000389915459763763	0.000373781125149043	0.000426361127367488	1.85275842084677	3.61190117744329	186062900146041	PE	Glycerophospholipids
PE 18:0;0_19:2;0	0.000146681893641623	0.000101942733919341	0.00014116078914412	3.16287292491668e-05	3.87467604860992e-05	3.85154134602214e-05	1.83979667954849	3.57959577215848	195871712506133	PE	Glycerophospholipids
PI 18:1;0_19:2;0	0.000211913922050999	0.000176505819397915	0.000207223252712838	4.79077662236974e-05	7.54741944500461e-05	4.49115158254866e-05	1.82346863791013	3.53931124694829	701174036742546	PI	Glycerophospholipids
PE 16:2;0_18:1;0	0.000165819188723948	0.000174988387505363	0.00015452937518351	6.15206442071078e-05	3.36013352253e-05	4.54778405664003e-05	1.81681550050983	3.5230269243376	478479170474016	PE	Glycerophospholipids
PG 14:0;0_18:1;0	2.35053066678047e-05	2.82386391794703e-05	1.93544776451301e-05	4.00612293445194e-06	9.96502154967704e-06	6.37723879940804e-06	1.80490339619346	3.49405761144316	790777467649823	PG	Glycerophospholipids
PC 15:0;0_16:0;0	0.00302700806744642	0.0034083927465487	0.00324369114516922	0.00105355214393244	0.000920885987943966	0.000804319377948372	1.80043176562475	3.4832445526255	176617418676314	PC	Glycerophospholipids
DAG 16:0;0_16:1;0	0.00224845412716311	0.00230040015396824	0.00238908885573781	0.000641664414891244	0.000607032915047912	0.000749090901559255	1.79610435296535	3.47281209663822	1.01425e+09	DAG	Glycerolipids
PC 16:0;0_16:0;0	0.0383280048194445	0.0398524415137941	0.0396793653919733	0.0113670559676257	0.0117247540575898	0.0116856568984778	1.76084710625319	3.38897056487216	153072307310523	PC	Glycerophospholipids
PE 18:0;0_18:2;0	0.00445732716891788	0.00452963197454974	0.00430012913842323	0.00132549887901283	0.00134326839545888	0.0012875540730945	1.74779347144029	3.35844516019019	242115790044644	PE	Glycerophospholipids
PE 18:2;0_20:1;0	0.000234305089672695	0.00023046033138013	0.000227040438481015	7.29447774742962e-05	7.25762565508192e-05	6.1967180994345e-05	1.73733783711836	3.33419350814192	2.08261e+09	PE	Glycerophospholipids
LPC 16:1;0	0.000878529364818005	0.000929907877331422	0.000916321556548113	0.000270804875777663	0.000241013401193611	0.000317272882215708	1.71652588424035	3.28644054215881	4.99302e+09	LPC	Glycerophospholipid intermediates
LPA 24:3;0	0.000360647332522484	0.000297074031236995	0.000328333046556226	0.000154213081458736	9.11295157296853e-05	7.01878448033334e-05	1.64388805508959	3.12506902374089	282760076677033	LPA	Glycerophospholipid intermediates
PI 18:0;0_19:2;0	0.000434970550304509	0.000324591082382048	0.000345337701282756	0.000109164109739479	0.000131437542276082	0.000117049179109745	1.62729123417601	3.08932410556095	153038184980299	PI	Glycerophospholipids
LPS 18:0;0	0.000350913085525413	0.000378682184623453	0.000368529320859674	0.000118935022800625	0.000115114138799894	0.000121415874927289	1.62726218017794	3.08926189122578	648813588714614	LPS	Glycerophospholipid intermediates
PS 18:0;0_20:2;0	0.000796975855954109	0.000970632666015493	0.0008421105450133	0.00028012574194496	0.000310074806917541	0.00026760986291608	1.60516377874441	3.04230285754158	555675837457606	PS	Glycerophospholipids
PC 14:0;0_17:0;0	0.000566284808039266	0.000623067128566436	0.00058809026487107	0.000218939271556871	0.000195911065883729	0.000170345258912611	1.60281182910129	3.03734719220947	6.31266e+09	PC	Glycerophospholipids
PE 16:1;0_19:1;0	0.000125076003694842	0.000148485549708746	0.000186437847079207	6.37378156184072e-05	4.99970021540982e-05	3.94053755605775e-05	1.58677899714113	3.00377967711121	183505372362019	PE	Glycerophospholipids
PE 16:0;0_22:5;0	0.00846374416803227	0.00806949014294576	0.00807677983793566	0.00282439613051701	0.0027831041590779	0.00264694357324816	1.57600256424241	2.98142607277206	9.80089e+09	PE	Glycerophospholipids
PI 18:1;0_18:1;0	0.00571268724585286	0.00594835132369162	0.00613689697989469	0.00190425315713188	0.00215648034207238	0.00191409481630695	1.57474074369363	2.97881957599251	3.60765e+09	PI	Glycerophospholipids
PE 18:1;0_22:2;0	0.000290666525357117	0.000300690307261571	0.00027184986138694	9.15737264427913e-05	0.000105032979967893	NA	1.54943101798709	2.92701678311525	437346166332791	PE	Glycerophospholipids
PE 17:0;0_18:2;0	0.000234725647023524	0.000283844042650655	0.000287547507097401	9.32469713371585e-05	0.000104664901151869	8.53681862408498e-05	1.50876055124495	2.84565458079157	530175149667539	PE	Glycerophospholipids
PI 18:0;0_18:2;0	0.0020146846442314	0.00220807667879197	0.00227083020998231	0.000810575603744842	0.000828862815695592	0.000748088471187114	1.44349965523622	2.71979828101491	149091457489566	PI	Glycerophospholipids
PC 14:0;0_18:1;0	0.0152527797587337	0.0159335209460969	0.0154722751599059	0.00538613314995637	0.00601830639560004	0.00606908309896955	1.41697178992971	2.67024439284162	5.6395e+08	PC	Glycerophospholipids
PS 16:1;0_22:1;0	0.000223490606966733	NA	0.000249967421937411	8.35536849678921e-05	9.59590669696276e-05	9.21698977952097e-05	1.38627660534835	2.61403164337094	427837198073022	PS	Glycerophospholipids
PS 16:1;0_18:0;0	0.00451545846478416	0.00454100965463938	0.00450852977203497	0.00161325793248423	0.00196362795943716	0.00163253115764301	1.38069497890982	2.60393778466879	155173107538276	PS	Glycerophospholipids
PE 16:0;0_18:1;0	0.0169102311834911	0.0167600889243614	0.0164213920553967	0.00655262906271762	0.00642835851960145	0.00629279834621178	1.37793193810966	2.59895551133515	8.65656e+08	PE	Glycerophospholipids
LPC 16:0;0	0.0181278299773848	0.0186750452282024	0.0192567990753478	0.00711582335044823	0.00735421726582713	0.00711665868605799	1.37682069597142	2.59695442530556	43482666463533	LPC	Glycerophospholipid intermediates
PE 16:1;0_20:2;0	0.000131317249146877	0.000139030943741691	0.000140224178105271	5.85215204889259e-05	4.97013004765659e-05	5.07378237791103e-05	1.36896691688676	2.58285547126143	2.88574e+09	PE	Glycerophospholipids
PI 16:0;0_20:3;0	0.000730057358974511	0.000835517608153146	0.000854725468070858	0.000285952498683876	0.00033784676940746	0.00034916253819117	1.3147310642357	2.48755955225622	168379603145867	PI	Glycerophospholipids
PE 18:2;0_19:1;0	6.1418845787271e-05	5.22665495220759e-05	5.15266657327467e-05	1.86629486799577e-05	2.21048974394887e-05	2.56575872705511e-05	1.31451137158103	2.48718077715955	194152199499524	PE	Glycerophospholipids
PI 16:1;0_20:2;0	6.28871692280177e-05	5.70391919161103e-05	6.08397315613384e-05	NA	2.6802816609503e-05	2.25617665349067e-05	1.28761333851566	2.44123865318122	361974368458456	PI	Glycerophospholipids
PC 18:2;0_20:1;0	0.00031254507372026	0.000342004831602219	0.000325132445329762	0.0001282892869369	0.00013936259929299	0.000138816643974906	1.26917039019567	2.41022927447455	485006584232298	PC	Glycerophospholipids
PG 16:1;0_18:0;0	5.88316382329305e-05	5.69229169294462e-05	6.2504578835264e-05	2.51175841744303e-05	2.60101523087392e-05	2.60693976709343e-05	1.20735680688118	2.30914186065241	175387157575094	PG	Glycerophospholipids
DAG 16:0;0_16:0;0	0.00160346062718814	0.00170583479316415	0.0017445422253079	0.000725146353869509	NA	0.000790852417704941	1.1521482333008	2.22244579631662	439872714325587	DAG	Glycerolipids
PC 16:0;0_22:2;0	0.000328393095220331	0.000309463951594135	0.000332248741610446	0.000137539028178977	0.000166577367213895	0.000132590335061523	1.15147731350115	2.22141249670119	353547673180376	PC	Glycerophospholipids
DAG 16:0;0_18:2;0	0.000609341498411479	0.000658979523078564	0.000663356500364772	0.000289626897922443	0.000286065219947209	0.000322064170914285	1.10545850873394	2.15167250398366	198942026361105	DAG	Glycerolipids
PC 16:0;0_18:2;0	0.0242236324603013	0.0259544620286608	0.0251728148520503	0.0118881674772206	0.0115691515862505	0.0117777909435564	1.09661120419573	2.13851778314255	100679279173661	PC	Glycerophospholipids
PE 18:2;0_18:2;0	0.000318202585889283	0.000286392102598684	0.000265722394565217	0.000132679048680773	0.000147059177183144	0.000129035909880839	1.09023719862102	2.12909038745206	497658575979842	PE	Glycerophospholipids
PG 16:1;0_18:1;0	0.000170803585175656	0.000179777154447475	0.000128850140952771	8.1762209598229e-05	7.34123893304738e-05	7.26840365234297e-05	1.07318379000106	2.1040715864228	297887809506222	PG	Glycerophospholipids
PC 16:0;0_24:5;0	0.000193407846919467	0.000216034755222815	0.000158683445489682	8.02601299051193e-05	8.53422087142999e-05	0.00010517582936302	1.06909962615565	2.09812353730382	148298600344008	PC	Glycerophospholipids
PE 18:0;0_19:3;0	5.4358773253549e-05	4.34150265238887e-05	5.02349103701246e-05	1.89853735840133e-05	2.37652063662253e-05	2.78593257806566e-05	1.06773958356561	2.09614654793119	37681291243321	PE	Glycerophospholipids
PG 16:0;0_18:1;0	0.000492280983489142	0.000464805111988546	0.000485047118471925	0.000214785681015733	0.000238817024133722	0.000238807083228726	1.05850641169651	2.08277415795564	2.64773e+09	PG	Glycerophospholipids
PE 17:0;0_20:3;0	9.25764705989437e-05	0.000102450677909423	9.38072228697239e-05	4.4770007545216e-05	4.37285685256544e-05	5.06015134437943e-05	1.05411908529617	2.07644993174243	380233165786008	PE	Glycerophospholipids
DAG 16:0;0_20:2;0	0.000108635418647107	0.000112041036819805	9.26525907475687e-05	5.10671596939265e-05	5.22573530856956e-05	5.03208906349381e-05	1.02807390986089	2.03929983749054	118146864918737	DAG	Glycerolipids
PE 17:0;0_20:4;0	0.00032211560889046	0.000311386130369073	0.000342753120965906	0.000154620335047118	0.000166226579904262	0.000159522974709274	1.02311210215605	2.03229819611527	116050136039074	PE	Glycerophospholipids
PG 18:0;0_18:2;0	4.52305391610365e-05	5.31717294225349e-05	4.04279566258281e-05	2.37737539953158e-05	2.40407624006146e-05	2.10629147818935e-05	1.01121845351365	2.01561270267144	192297889005499	PG	Glycerophospholipids
DAG 16:1;0_18:1;0	0.00118090546097573	0.00130861506536721	0.00133807991791403	0.000600193863465802	0.000634125360440375	0.000690302107088357	0.991865613903811	1.98875507748794	121141800868462	DAG	Glycerolipids
PC 16:0;0_19:2;0	0.000408585847504125	0.000428136115545443	0.000386624065038682	NA	0.000206961570477849	0.000205377598685735	0.983966614480682	1.97789606158407	340249350349861	PC	Glycerophospholipids
PC 16:1;0_20:1;0	0.00113857342819167	0.00120577941283616	0.00116234697467058	0.000599338813658833	0.000551679171921956	0.00063117371959667	0.976461405022952	1.96763333905722	5.50265e+09	PC	Glycerophospholipids
PA 16:1;0_18:0;0	0.000152013581842532	0.000149440520887228	0.000120389854925296	8.56428924968601e-05	8.1160663389758e-05	4.77179181043887e-05	0.975587365608499	1.96644163312406	123435008134601	PA	Glycerophospholipids
PE 16:1;0_17:0;0	6.91216960004275e-05	7.47817409827108e-05	7.38191578692335e-05	3.18258785737999e-05	3.4772532159532e-05	4.53757539230912e-05	0.959325232027494	1.94440025983157	614382194185467	PE	Glycerophospholipids
SM 40:2;2	0.00226471793895085	0.00216813356177327	0.00234014791973379	0.00126426133305954	0.00101005670909401	0.00124234783592876	0.94558660272529	1.92597183106611	904362097620123	SM	Sphingolipids
PI 16:0;0_20:4;0	0.00197015720289551	0.00222414412358562	0.00206747306797246	0.00105001529670868	0.00117509821431528	0.0010773475988742	0.923029958279993	1.89609330316888	131886454412817	PI	Glycerophospholipids
PE 16:0;0_22:4;0	0.00191352845974314	0.00200650845359152	0.00186038787239723	0.00101000110143122	0.00108056085637139	0.0010709460178388	0.870562656814889	1.82837583528764	365024608696282	PE	Glycerophospholipids
PC 16:0;0_17:1;0	0.00626638732707976	0.00638286049069677	0.00641496065767056	0.00342146127450867	0.00356113231389103	0.00348951200865241	0.864315083125929	1.82047519467466	1.37012e+08	PC	Glycerophospholipids
PE 18:1;0_18:3;0	0.000678315847368982	0.000642469842864536	0.000699701350894765	0.000374002420833928	0.000398143746751725	0.000355650007322242	0.841196743532276	1.79153563922425	231279448816502	PE	Glycerophospholipids
PC 16:1;0_18:2;0	0.00347013480687258	0.00365246345662519	0.00352788808471837	0.00196078217606704	0.0020899966663159	0.00193513496085986	0.831275902392303	1.77925822160125	3.028e+09	PC	Glycerophospholipids
PE 18:0;0_18:3;0	0.000251590540684878	0.000230212204015626	0.000219367842816134	0.000136292315849898	0.000141003018484898	0.000132041795681746	0.776475943429208	1.71294157333908	620622508115581	PE	Glycerophospholipids
PE 18:1;0_18:1;0	0.0262117043505496	0.0262316924366203	0.0249385146483367	0.0155122048411903	0.0152701615525674	0.0143972595253153	0.776324040226836	1.71276122502907	5.78154e+09	PE	Glycerophospholipids
PA 16:0;0_18:1;0	0.000399162931323406	0.000365393766312254	0.000401681616046336	0.000259955097354986	0.000273685557260099	0.000149058338332385	0.772541095724395	1.70827601289831	455023736119094	PA	Glycerophospholipids
PC 16:1;0_17:0;0	0.00106513045342169	0.00107962154557601	0.00116504936970477	0.00062731449490114	0.00066312461441265	0.000664773940435097	0.759418819758048	1.69280855051963	177293484994728	PC	Glycerophospholipids
PE 18:1;0_20:3;0	0.00239496946153746	0.00235055500946136	0.00233126654187612	0.00139043317400716	0.00138472729155127	0.00140664700813987	0.758968672012956	1.69228044509098	9.48456e+09	PE	Glycerophospholipids
PC 16:1;0_18:1;0	0.0326063516556003	0.034588257832427	0.0335610040834247	0.020185175492764	0.0196912605790414	0.0198348939639456	0.754783610960218	1.68737848430317	978794901435248	PC	Glycerophospholipids
TAG 46:0;0	0.000204409940755536	0.000289827584718647	0.000240659181244093	0.000148881716913509	0.000119336204022153	0.000167493978259577	0.754166972969687	1.68665741760928	36147525029837	TAG	Glycerolipids
PE 18:1;0_19:1;0	0.000397117861226613	0.000322638295981657	0.000410359388361315	0.00021772329130645	0.000234055458229201	0.000224011224733581	0.741823432018706	1.67228811997639	279809474124355	PE	Glycerophospholipids
DAG 16:1;0_18:0;0	0.000234283621891606	0.000241347543339517	0.000252094009513619	0.000159887248757589	0.000140230986439483	0.00013884332250931	0.729299119303783	1.65783349810216	508965539651448	DAG	Glycerolipids
PI 16:0;0_18:0;0	0.00010682839776818	0.000113053592117025	NA	8.21952329291583e-05	5.9592753635454e-05	5.88502023994923e-05	0.717095710349275	1.64386942750373	199204887298117	PI	Glycerophospholipids
PS 16:1;0_17:0;0	0.000252044371496708	0.000218550284205982	0.000242885129091407	0.000192932159995502	0.000116624233582695	0.000128392724280856	0.704109290772257	1.62913853618886	447895645793708	PS	Glycerophospholipids
PE 18:1;0_20:4;0	0.00191742273442879	0.00181668466940973	0.00191578888628475	0.00125570991318021	0.00119090519744903	0.00115654003178853	0.64896361379385	1.56804136008757	116071736318452	PE	Glycerophospholipids
DAG 16:0;0_20:1;0	0.000184821214389818	0.00019452905166465	NA	0.000135597588821823	0.000114007121851469	0.000114186754866545	0.645381352158974	1.56415268906134	424688572773971	DAG	Glycerolipids
PC 16:1;0_20:3;0	0.00133918680305953	0.00141071082912355	0.00142492986244338	0.000883788041813732	0.000825728233691636	0.000990636185593121	0.628675716397229	1.54614509912823	258726410847393	PC	Glycerophospholipids
SM 38:1;2	0.00122341717044919	0.00116750535649373	0.00127857282166619	0.000821384692243798	0.000742570398764575	0.000810790892329804	0.627808465853284	1.54521594071754	606687519806287	SM	Sphingolipids
DAG 16:0;0_18:1;0	0.00485176920400573	0.00513393885050332	0.00507606644529821	0.00346400561556942	0.00315520100171145	0.00321767984936061	0.614618094178012	1.53115262139949	175741038002464	DAG	Glycerolipids
PS 18:0;0_18:2;0	0.00358867944613044	0.00351782677969975	0.00332029127314568	0.00217992849453921	0.00268510933324763	0.00218657949992824	0.56427002382002	1.47863915672157	101657716057306	PS	Glycerophospholipids
SM 38:2;2	0.000280470673076077	0.000267988065709126	0.000300360607919342	0.000180282893975013	NA	0.000202622631962662	0.563506557785677	1.47785687627241	165277624617785	SM	Sphingolipids
PI 17:0;0_18:2;0	3.16238031969214e-05	3.41292702749991e-05	2.54929556729891e-05	1.88923327104595e-05	1.99350753986484e-05	2.33701351275708e-05	0.552904180932391	1.46703590522368	437259071912933	PI	Glycerophospholipids
PE 16:1;0_20:3;0	0.000318750094291317	0.00032968723543913	0.00030288628087752	0.000214978941110021	0.000242505910635673	0.000194974839043885	0.544047410229898	1.45805729309762	693686017985814	PE	Glycerophospholipids
LPC 18:1;0	0.00342413399108859	0.00341965874030845	0.00362586114340196	0.00246544499898585	0.00253183224591493	0.00255657424997556	0.470929421301532	1.3860020787939	17714996630019	LPC	Glycerophospholipid intermediates
LPC 18:2;0	0.000195953202698642	0.000174221174046603	0.000186351337871443	0.000132195544043966	0.000126409294486681	0.000146239369067256	0.459081513748002	1.37466636343587	426418738018024	LPC	Glycerophospholipid intermediates
PE 16:1;0_20:1;0	0.000450909785878922	0.000465472742891259	0.000410375448199478	0.000342605440591674	0.000326215785018144	0.000339519789258429	0.39592159065381	1.31578301130894	165664928856206	PE	Glycerophospholipids
PS 18:0;0_22:6;0	0.0059177853713643	0.00558711369487996	NA	0.00411703102822913	0.00481415742447162	0.00427427860056923	0.386075499516972	1.30683364168426	154450491689191	PS	Glycerophospholipids
SM 42:1;2	0.00320754909899039	0.00306565366354591	0.00308483986958151	0.00241949162534176	0.00232326919876232	0.00246214675333446	0.377226877124324	1.29884284170717	299764982027259	SM	Sphingolipids
LPG 18:1;0	5.16209992889636e-05	5.22376165283533e-05	5.48097532254093e-05	4.39975308044539e-05	3.75252639761403e-05	4.09606829597522e-05	0.373427400019561	1.29542671362654	104613577066015	LPG	Glycerophospholipid intermediates
PC 16:0;0_20:2;0	0.00184684076540553	0.00180223627846768	0.00177735972235741	0.00135801507575516	0.00141191686268137	0.00144859754672768	0.363264987633602	1.28633372963598	377457842544303	PC	Glycerophospholipids
PC 15:0;0_18:1;0	0.0033884123712067	0.00356728631483485	0.00344502085234128	0.00267408739170276	0.00271753162511216	0.00272110003181657	0.35842590732102	1.28202634357679	273633347610994	PC	Glycerophospholipids
PI 17:1;0_18:1;0	0.00017165999287189	0.000164966015060345	0.000164186877446761	0.000114240186191643	0.000139647407767519	0.000139658342963629	0.347739636603475	1.27256525450357	432793422036024	PI	Glycerophospholipids
PC 16:0;0_18:1;0	0.155392509485706	0.159185277062608	0.158673275110261	0.128385443247021	0.124059966977049	0.128855948064051	0.311674072070906	1.24114706483939	1366866392125	PC	Glycerophospholipids
PC 16:0;0_20:1;0	0.00213016428583163	0.00200994950676356	0.00209613122657803	0.00164746464195647	0.00159428973455426	0.00180382797017193	0.305656821291373	1.23598121895154	102819568495108	PC	Glycerophospholipids
PE 18:0;0_20:5;0	0.000439997338425282	0.000404991975516967	0.000431874367219531	0.000361131753942612	0.000358665467495003	0.000334019792822087	0.276980132305258	1.21165597431426	618859719123939	PE	Glycerophospholipids
PC 16:0;0_18:3;0	0.00215129408534111	0.00240404268054314	0.00241075654673507	0.00200667685318523	0.00208139840712227	0.0018847612553951	0.221933564444931	1.16629566108254	391144109056197	PC	Glycerophospholipids
PE 16:1;0_20:4;0	0.0004044661771139	0.000432392167212301	0.000432809094500027	0.000391811248258413	0.000362602052416035	0.000348073236392706	0.203689626041682	1.15163985784698	287497213779902	PE	Glycerophospholipids
PC 16:0;0_20:5;0	0.00332147768540857	0.00359849747092857	0.00369180162563527	0.0030484157496136	0.00308309349076001	0.00317898364148988	0.188736785231073	1.13976530744616	473463352231068	PC	Glycerophospholipids
PC 18:1;0_18:2;0	0.00905732581961534	0.00931028918919717	0.00927723122115059	0.0085764590070865	0.00809409956090637	0.0086727259894777	0.125407033219046	1.09081544530163	344000512940486	PC	Glycerophospholipids
DAG 18:1;0_18:1;0	0.00177300593164483	0.00179921809467781	0.00175361108501388	0.00163806618038105	0.00159579533682545	0.00168421819447688	0.114912645019873	1.08290947352571	179393636226938	DAG	Glycerolipids
PC 15:0;0_17:0;0	0.000168038448588454	0.000180300136962088	0.000178710351033167	0.000192203438856105	0.000188867031394577	0.000199252276223977	-0.138918555670578	0.908199686787091	245254105234478	PC	Glycerophospholipids
PC 18:2;0_20:3;0	0.000976395123950364	0.00101716295522796	0.00097807026138009	0.00111061692812651	0.00109791687929489	0.00116623497903494	-0.183534972717594	0.880542795252875	899762081108491	PC	Glycerophospholipids
PE 20:1;0_20:4;0	0.000110464979096491	0.00011873058538591	0.000110795290944313	0.000129075422225785	0.000135406066185273	0.0001227754552044	-0.187795163737215	0.877946441069686	290959662372097	PE	Glycerophospholipids
PC 16:0;0_20:3;0	0.0022531400542709	0.00243886440896526	0.0025523032988089	0.00292312669283061	0.00286619814884065	0.00302098750880503	-0.282345329644209	0.822253227112137	129820011695085	PC	Glycerophospholipids
SM 34:1;2	0.0280521669774058	0.028369104564307	0.0300515972645572	0.0385494307685004	0.0352983395678684	0.0391866880380893	-0.386443185210433	0.765013342389845	733615309674962	SM	Sphingolipids
Cer 40:2;2	9.19720693776541e-05	0.000103991214745674	0.000113364338236777	0.000133740061113036	0.000134092533127206	0.000140247543645825	-0.39971682425493	0.7580070521503	239642254642369	Cer	Sphingolipids
PC 17:1;0_18:1;0	0.0031155474674224	0.00314621293373299	0.00296227961373424	0.00409592576103195	0.00395908244862728	0.00415594802225962	-0.40470550456103	0.75539047390723	25769560998024	PC	Glycerophospholipids
TAG 50:2;0	0.000939060381084151	0.00100926001991107	0.000905755524016722	0.00129071485362512	0.00135065370079601	0.00125372901043891	-0.448635751189308	0.7327354135517	115512782885725	TAG	Glycerolipids
PC 17:0;0_18:2;0	0.000438808420075022	0.000446300928805527	0.000446294441629209	0.000634504376557703	0.000581332562240892	0.000610758124572638	-0.456208658589376	0.728899260273083	734632282816301	PC	Glycerophospholipids
Cer 42:2;2	0.000495380822299675	0.000478410649175354	0.000469151263068973	0.00066860322945943	0.000706141750005859	0.000640814937567321	-0.482166625828301	0.715901681885181	427593189214272	Cer	Sphingolipids
PC 18:1;0_18:3;0	0.00123487450282044	0.00145586977733613	0.00127261899585809	0.00194186545607776	0.00186914268822418	0.00187742813110398	-0.52130690823636	0.69674038419844	824002143679883	PC	Glycerophospholipids
PC 16:2;0_18:1;0	0.00110267993808621	0.00118690800446978	0.00113773857724338	0.00175140257297756	0.00157391435840896	0.00163607091506293	-0.533660098114275	0.690799958776069	36877120784403	PC	Glycerophospholipids
Cer 42:1;2	0.000273388064971114	0.000289677365278461	0.000270430337719402	0.000422215554733413	0.000401286001282905	0.000394664641214075	-0.547464197757495	0.684221717745905	402150734446421	Cer	Sphingolipids
PI 18:1;0_20:3;0	0.00150488633529872	0.00174756383030885	0.00139141863147015	0.002111209622576	0.00246900799698612	0.00222157330450706	-0.550587448230453	0.682742067334751	849266295924492	PI	Glycerophospholipids
PC 16:0;0_20:4;0	0.00295741636781249	0.00328652439042895	0.00314325400284718	0.00461072002639484	0.0046995102907736	0.00445849737853077	-0.552629255791574	0.681776484258658	397372496765734	PC	Glycerophospholipids
PC O-17:0;0/15:0;0	0.000332145061872778	0.000274368014661887	0.000341917498531653	0.000470292647907787	0.00047180909026081	0.000458984838605774	-0.562932028774637	0.676925031463671	162020441853225	PC	Glycerophospholipids
PE 17:1;0_18:1;0	0.00159811703732618	0.0018582384837019	0.00189125813801544	0.00277619767820254	0.00284305012339348	0.00230572996859381	-0.567511647463716	0.674779641547868	195920041572341	PE	Glycerophospholipids
TAG 50:3;0	0.000216942069904552	0.000314329204438849	0.000249398814267704	0.00037612984813992	0.00037433363366845	0.000430175621804927	-0.59678313182477	0.661226691731534	233733766051137	TAG	Glycerolipids
PC 18:0;0_18:3;0	0.000522476745328964	0.00052840699497221	0.000569529498032337	0.000875060822590541	0.00075636985853629	0.000859426130005215	-0.620280312890853	0.650544515883699	846333017676519	PC	Glycerophospholipids
PC 18:1;0_20:2;0	0.000980600633471229	0.00107402190868661	0.00103948154997008	0.00163611693902199	0.00167778127706136	0.00163033788357509	-0.676225904309601	0.625800230766018	226850673217927	PC	Glycerophospholipids
PC 20:2;0_20:3;0	0.000232707947547776	0.000204952821728597	0.000187636140888618	0.000345732545094273	0.000319417386978627	0.000358375825571938	-0.710934115649077	0.610924449623834	171497069665718	PC	Glycerophospholipids
DAG 18:0;0_18:2;0	0.000201358156501178	0.000184670527840817	0.000208224677810282	0.000325448777273732	0.000322741134619206	0.000325391728074923	-0.712223800989046	0.610378562779691	267624696814454	DAG	Glycerolipids
SM 36:2;2	0.000620261976286958	0.000504333749364226	0.000670689748137154	0.000962604952934219	0.000972348252134073	0.00105726171687434	-0.737000533858676	0.599985469166362	448516538102159	SM	Sphingolipids
SM 36:1;2	0.00197907564221751	0.00188708525876132	0.00203856867980044	0.00342557670617336	0.00305995234734256	0.00351829875618899	-0.760609235477128	0.590247022749729	618791102628437	SM	Sphingolipids
SM 34:2;2	0.00250269305937828	0.00254147204629306	0.00259318251533566	0.00442143205683306	0.00406336684888368	0.00447071935624116	-0.762423133127126	0.58950537265908	392539988166236	SM	Sphingolipids
PC O-18:1;0/14:0;0	4.31924396943552e-05	4.7826321526121e-05	4.114923253343e-05	7.21066008409463e-05	8.12867122675187e-05	7.11883876443852e-05	-0.764867528359248	0.588507404257998	264874774603205	PC	Glycerophospholipids
LPE 20:4;0	9.72881926374314e-05	8.15839458387011e-05	8.84101274752794e-05	0.000137107061814404	0.00019264139974446	0.000152073753778033	-0.850136794689598	0.554732134475211	416999158646974	LPE	Glycerophospholipid intermediates
PC 16:0;0_19:1;0	0.000499224067013888	0.000481039389895563	0.000536706637060737	0.00090550776095268	0.000905932835919063	0.00096648020163023	-0.872812823006998	0.546081117499186	115124916021691	PC	Glycerophospholipids
PC O-16:0;0/16:0;0	0.000551929037277679	0.000465522816037988	0.000546252183414402	0.0009386463561835	0.000981685103855533	0.000957440825360989	-0.879984959237408	0.543373096149165	11172362514608	PC	Glycerophospholipids
PE 18:1;0_22:4;0	0.000348095047334591	0.000384629548013907	0.000331506860100349	0.000653757982640197	0.000645681198682626	0.00066925492145886	-0.887427010631215	0.540577357317793	661495821730621	PE	Glycerophospholipids
PC 16:1;0_20:4;0	0.000664563925937143	0.00077346510770897	0.000743518783459065	0.00139134220777889	0.00135625880611238	0.00130843782500166	-0.894719370704063	0.537851806591827	174106741379246	PC	Glycerophospholipids
PE O-17:1;0/17:1;0	1.84367647526116e-05	2.20383172777801e-05	2.15744609228282e-05	3.94292032636408e-05	3.24794526319839e-05	4.480777017821e-05	-0.911515124015475	0.531626481725609	273029148023964	PE	Glycerophospholipids
TAG 52:3;0	0.000530742928834199	0.000601742268654423	0.000570761539851568	0.00103988695927312	0.00102414416992987	0.00115823224262064	-0.919786974390349	0.528587064680639	201157911943176	TAG	Glycerolipids
PE 16:1;0_17:1;0	0.00111470343119388	0.00161418740495181	0.00173735903964162	0.00293043740059742	0.00295524156649785	0.00257168031388084	-0.921143299036868	0.528090356269202	672030863069842	PE	Glycerophospholipids
PC 18:0;0_20:2;0	0.000313438818078982	0.000336305015258342	0.000323964674791296	0.000595983575361206	0.000665022375808786	0.000604480497810564	-0.937990027185877	0.521959571810735	291415807847346	PC	Glycerophospholipids
PC O-17:1;0/15:0;0	6.78895541445792e-05	6.38091352405616e-05	5.11460747071512e-05	0.000109153575978109	0.000121678195590901	0.000122088858317701	-0.948724450427124	0.518090325722772	113848661538667	PC	Glycerophospholipids
PC 14:0;0_17:1;0	0.000557693920345856	0.000621325776857136	0.000585537804230545	0.00110936940908908	0.00112827518228233	0.00117872483744373	-0.953157545276345	0.516500787810152	4.19137e+09	PC	Glycerophospholipids
PC 14:0;0_22:5;0	0.000181047763959426	0.000125515264640546	0.000146006150873767	0.000282261236723307	0.00035460349235202	0.000251253359173882	-0.972613178054534	0.509582211489365	241488188537664	PC	Glycerophospholipids
PG 18:1;0_18:2;0	8.36076571766107e-05	6.83133391426936e-05	9.47339202311379e-05	0.000174749122093548	0.000153737830091208	0.000163897919918729	-0.99729239280965	0.50093926626284	138009221438165	PG	Glycerophospholipids
PC 15:0;0_16:1;0	0.00202284611231562	0.00201250595645075	0.00199064267448342	0.00407155580252149	0.00386256834574591	0.00433609049321759	-1.02588916660684	0.491107524955285	415695051851344	PC	Glycerophospholipids
PC 20:1;0_20:4;0	5.45989740485803e-05	3.74637501325634e-05	5.06642436431099e-05	0.000109069175366631	8.56424371331736e-05	0.000102336516848033	-1.05743874984725	0.480484317937324	519900082018558	PC	Glycerophospholipids
PI 18:0;0_20:3;0	0.00155926860793411	0.00168453772219052	0.00187094573133306	0.0033194594371176	0.00390133049808876	0.00347719964955263	-1.06460349236079	0.47810404197294	243399961932131	PI	Glycerophospholipids
PC O-16:0;0/16:1;0	0.00025255993417681	0.000262968398554647	0.000223930640792796	0.000521879353978366	0.000532141863711136	0.000504683131071376	-1.0758052956922	0.474406178511082	102560468710737	PC	Glycerophospholipids
Cer 40:1;2	0.000128154358727432	0.000150159882987888	0.000141110965332083	0.000298224327690419	0.000297313054242007	0.000304662187972255	-1.10183130682587	0.465924691667886	510125299111186	Cer	Sphingolipids
PC 18:0;0_19:2;0	4.27734940267935e-05	0.000148642998252237	0.00012612092630812	0.000197438605351214	0.000228063636417661	0.000260646204394306	-1.11159412393662	0.46278239113236	416558945208945	PC	Glycerophospholipids
PS 18:0;0_20:3;0	0.00211897006975199	0.00279974628630798	0.00258238366304305	0.00522028931124985	0.00646480889816489	0.00460171945429198	-1.11853065419233	0.460562657112466	226778340540358	PS	Glycerophospholipids
PE 18:0;0_18:1;0	0.00495088265393821	0.00503374056055879	0.00489632397029209	0.0110087912306372	0.0107302194127669	0.010971353780478	-1.13628147435492	0.45493064497699	1.75956e+08	PE	Glycerophospholipids
PS 17:1;0_18:0;0	0.000320491895987309	NA	0.000300708815861721	0.000642579582470481	0.000733087166276816	0.000687855979436842	-1.14701543987719	0.451558422423344	207612165098671	PS	Glycerophospholipids
PC 17:1;0_20:2;0	5.6860097685894e-05	NA	4.42078774021291e-05	0.000110099400489444	0.000127486836466606	0.000100642181342909	-1.15770945086555	0.448223609933432	899734291879228	PC	Glycerophospholipids
PC 16:1;0_16:1;0	0.011167323956558	0.0122006921449548	0.0120137285394511	0.02606275770779	0.0269938746768295	0.0266417890843747	-1.1715459623103	0.443945362891897	4.86007e+07	PC	Glycerophospholipids
PC 16:0;0_19:3;0	0.000145858215513278	0.000158050034729899	0.000104073234955258	0.000323225781406544	0.000289421975548946	0.000312976471054892	-1.18192294511127	0.440763619676839	192687597150718	PC	Glycerophospholipids
PE 17:0;0_18:1;0	0.000290725585750394	0.000259409988517515	0.000291798032216881	0.000638550776374232	0.000660642607709018	0.000649190146126799	-1.21049931885958	0.43211903274199	4.21738e+09	PE	Glycerophospholipids
PC 18:1;0_19:1;0	0.000262778885918273	0.000617230987251564	0.000552969410277171	0.00113302241917384	0.00110959105700265	0.00113181637270952	-1.23562600907916	0.424658193418978	267418770034674	PC	Glycerophospholipids
LPC 18:0;0	0.00265227339141024	0.00274360785558585	0.00285000429535832	0.00635250171912062	0.00675101876778558	0.00636508909199507	-1.23940351141951	0.42354773765101	228624257365814	LPC	Glycerophospholipid intermediates
DAG 18:0;0_20:4;0	0.000267120240742418	0.000313564245929743	0.000311834548120778	0.000677317685345666	0.000790424949190911	0.000666750744774084	-1.25793884469315	0.418140924419817	419447986846196	DAG	Glycerolipids
PC O-17:0;0/15:1;0	2.10941025247548e-05	2.39467363001884e-05	2.24946529323019e-05	5.99893630565294e-05	4.62917287456775e-05	5.56724219588964e-05	-1.2618619868757	0.41700541216331	133310609681813	PC	Glycerophospholipids
PC 18:0;0_18:2;0	0.00335765566360559	0.00335487191444262	0.00328758897270866	0.00806186142119477	0.00781481992932227	0.00841477712630945	-1.28043229841143	0.411672134067074	112950126406164	PC	Glycerophospholipids
Cer 34:0;2	NA	4.30425494632978e-05	4.40830664381871e-05	0.00011598098503809	0.000113523182544684	0.000107254379735362	-1.36558320797083	0.388077525850489	990947350541658	Cer	Sphingolipids
PC 18:1;0_22:5;0	0.000226944952108637	0.000240626788475836	0.00013282959643803	0.000491753543223617	0.000535371377428212	0.000583553843682212	-1.42366969515344	0.37276293095647	180749826592237	PC	Glycerophospholipids
PI 18:0;0_20:5;0	0.000522586771706254	0.000537383717417731	0.000548788552288653	0.0014473978317915	0.00156376405581696	0.00139553367310319	-1.45374897399641	0.365071518839581	234943072378633	PI	Glycerophospholipids
PC 17:0;0_18:1;0	0.00197437090280677	0.00200523162151094	0.00208143254750072	0.00554948570361318	0.00568381729074651	0.00560815488310833	-1.47438093466862	0.35988779094519	3.70793e+07	PC	Glycerophospholipids
PE 17:1;0_18:0;0	0.000137439326018274	0.000138402550621008	0.000123463765420481	0.000361190083291081	0.000380892091517684	0.00037094434652416	-1.47892260776181	0.358756628352006	7.3711e+08	PE	Glycerophospholipids
HexCer 42:2;2	0.000351385440696782	0.000321194564465665	0.000383040486160571	0.000986081309359714	0.0010542469900722	0.000989201662637552	-1.52100271277525	0.348443654474348	3.01522e+09	HexCer	Sphingolipids
PS 18:0;0_18:1;0	0.00910120685998387	0.00836894533469535	0.00935107250519844	0.024428137966901	0.0293904605751951	0.0244002414259958	-1.54414102570228	0.342899801516091	772931051946323	PS	Glycerophospholipids
PC 17:1;0_20:1;0	2.7864030078624e-05	5.69540717117986e-05	5.676198539658e-05	0.000141613974291586	0.000137825036861889	0.00013920631501956	-1.56411014974942	0.338186236261682	100312142904115	PC	Glycerophospholipids
PC 17:2;0_18:1;0	NA	0.000238797792179247	0.000179391457390292	0.000677432242995118	0.000632743431268272	0.000645230753757512	-1.64027811975876	0.320794626306508	180598637544476	PC	Glycerophospholipids
PE 17:1;0_20:1;0	3.96782383155752e-05	2.1089851877758e-05	3.46703649585607e-05	0.000103069148142529	0.000100173618018525	9.69029887275486e-05	-1.6530206677079	0.317973696437304	353096010310192	PE	Glycerophospholipids
PC 17:1;0_18:0;0	0.000239078807527582	0.000234346156790925	0.000269819680731877	0.000777392259330266	0.000782888418757357	0.000789793927269226	-1.66079748833175	0.316264276613263	13204141044767	PC	Glycerophospholipids
TAG 50:1;0	0.000910794320013843	0.000987275852513448	0.000891442600336422	0.00284351809796959	0.00307570175128655	0.00307025592823557	-1.68822382989559	0.310308725659869	375613550741467	TAG	Glycerolipids
PC 18:1;0_20:4;0	0.00113969525572681	0.00118713336679108	0.00113879386505849	0.00375675642564692	0.0036840976859378	0.00374330056311362	-1.69026980366062	0.309868969839677	2.89679e+07	PC	Glycerophospholipids
PC O-18:0;0/14:0;0	0.000111517044341526	9.22978499947151e-05	0.00010465416687453	0.000316681651665842	0.000359579438436828	0.000320356989853977	-1.69191494924179	0.309515818962656	112750969082192	PC	Glycerophospholipids
PC 17:0;0_20:3;0	6.00361375211778e-05	4.80143652596778e-05	5.69679456372092e-05	0.000173786603939801	0.000205698306548681	0.00017155632825007	-1.73953296986521	0.299466603980178	390736965073788	PC	Glycerophospholipids
PE O-16:0;0/18:2;0	1.40149457415258e-05	1.33936454953517e-05	1.54641863893394e-05	5.04661204767749e-05	4.71278853561176e-05	4.58486601592133e-05	-1.74234041305645	0.298884417196877	335772886291027	PE	Glycerophospholipids
PE O-16:2;0/18:0;0	4.74763648047569e-06	1.22109575628374e-05	6.38938256769395e-06	2.64609264901806e-05	2.20231828683997e-05	3.07432739935173e-05	-1.76270162692674	0.294695793590019	549863014680437	PE	Glycerophospholipids
PE 18:0;0_22:5;0	0.000484822641224562	0.000452081392760561	0.000452920609528868	0.00163400036905195	0.00162732238414213	0.00147054812140539	-1.76750783811063	0.293715674063408	162823485713455	PE	Glycerophospholipids
CE 18:1;0	0.00170010518631433	0.00166899064019057	0.00157752999768426	0.00593033089674255	0.0059912042759168	0.00500297037624395	-1.77459700645599	0.292275943299844	583024307037165	CE	Sterols
PC 18:2;0_20:2;0	0.000153833208244185	0.000163819389741783	0.000157839505783379	0.000525590117048436	0.00054152106450747	0.000571162752477337	-1.78468332027469	0.29023968085651	750832253571848	PC	Glycerophospholipids
HexCer 34:1;2	0.000492401759753833	0.00049621662699123	0.000473206260457009	0.00170269184318816	0.00183434727399812	0.00158358366828502	-1.80854902222773	0.285477901506374	325677638451527	HexCer	Sphingolipids
PS 17:0;0_18:1;0	0.000348309757139188	0.000772583289750146	0.000454380298755872	0.00170562212282679	0.002006686848714	0.00189827938822195	-1.83254987773689	0.280767941726493	162110713936136	PS	Glycerophospholipids
Cer 34:2;2	6.87261017437777e-05	9.29740944734975e-05	0.000100287958238893	0.000324338097221714	0.000317754536956583	0.000301661843674736	-1.84891000136794	0.277602025319308	8.92079e+09	Cer	Sphingolipids
PC 18:1;0_20:3;0	0.00144245777194413	0.00149250262826272	0.00136815747247471	0.00538423949576505	0.00500783350897233	0.00543813525286732	-1.87922597047044	0.271829517505834	631754329221287	PC	Glycerophospholipids
PC 15:0;0_18:0;0	0.000110908347964334	0.000103923060550432	NA	0.00039742039783139	0.00040482153416685	0.000414167643194982	-1.9163897402815	0.2649166196517	1.77756e+09	PC	Glycerophospholipids
PC 17:0;0_20:2;0	1.40049347089235e-05	NA	2.63748738633792e-05	6.93767041425228e-05	7.42239505543421e-05	8.77666793146878e-05	-1.93351671231749	0.261790252790956	117861084984548	PC	Glycerophospholipids
HexCer 40:1;2	0.000199161980100243	0.000240166132106439	0.000235864984307006	0.000805090520580989	0.000885706445481656	0.000889354769404952	-1.93408385276597	0.261687360178189	330249658028719	HexCer	Sphingolipids
DAG 18:0;0_18:1;0	0.000559822206088863	0.000599369398397896	0.000807423529546585	0.00269242728950935	0.00239791673402988	0.00248211269502049	-1.94504677684703	0.259706355166517	9.90272e+09	DAG	Glycerolipids
PE 18:0;0_22:6;0	0.000462015475356068	0.000469133521010479	0.000435091028284161	0.0017621439937207	0.00176389918839124	0.00178980357869987	-1.96008855447654	0.257012680411063	9.41178e+06	PE	Glycerophospholipids
PC 15:1;0_16:0;0	0.00109154740588428	0.00116796709059641	0.0011836209282439	0.00459830605806272	0.0042112498271894	0.00476247993903314	-1.97884231232173	0.253693364009811	18102159133124	PC	Glycerophospholipids
Cer 32:1;2	4.27308224127448e-05	4.90430575403597e-05	NA	0.000190493161494734	0.00017211805099035	0.000181090405640096	-1.98169711377526	0.25319185255388	24112367856552	Cer	Sphingolipids
PC O-16:1;0/16:0;0	0.000151823571183987	0.000165700117236317	0.000141064094870006	0.000624525736029261	0.000632149157417342	0.000601003656240458	-2.01823105385398	0.24686067638966	4.87379e+07	PC	Glycerophospholipids
PC 16:0;0_22:5;0	0.000526354863189801	0.000516378728746347	0.000492085765594729	0.00202851065958671	0.00214598860229714	0.00215051166590328	-2.04299910656459	0.242658767716604	309078649963373	PC	Glycerophospholipids
PC 15:0;0_20:1;0	3.51677967208611e-05	NA	3.39956961061473e-05	0.000154524064968539	0.000145910508865149	0.000148262793433367	-2.11269758479587	0.231214281181119	281811588137969	PC	Glycerophospholipids
PC 17:1;0_17:1;0	6.76552561895046e-05	3.79352584471697e-05	6.7768821373644e-05	0.000292670200873956	0.000243486851774113	0.00021606480809707	-2.11739270112654	0.23046303897442	575125124830327	PC	Glycerophospholipids
PC 18:0;0_18:1;0	0.00736248935787574	0.00731688822736815	0.00736442646352221	0.0340435558757842	0.0330185121071974	0.0334637817525551	-2.1891214180712	0.219284931256577	123708624357993	PC	Glycerophospholipids
PC O-17:1;0/17:0;0	8.43996535311514e-06	9.46128273204631e-06	9.04925285459626e-06	3.7584701671924e-05	4.36501966459499e-05	4.22999768130676e-05	-2.19653439226208	0.218161073228846	265219300775793	PC	Glycerophospholipids
TAG 54:3;0	0.000537723572977423	0.000524290020641365	0.000555883424809084	0.00239734558813877	0.00262536226197331	0.00255997621649754	-2.22858883313021	0.213367325371274	969918719718189	TAG	Glycerolipids
PC 14:0;0_18:2;0	0.00213361845500811	0.00248412071794525	0.00284834377833402	0.0122360665032128	0.0120919797134782	0.0106998283202526	-2.23008000644455	0.213146902288147	782985555045797	PC	Glycerophospholipids
CE 16:0;0	0.000717904995192884	0.000667920000524498	0.00061968108402344	0.00326721332015115	0.00324448034090259	0.00344406429339157	-2.31156481604991	0.201441827826414	7.24856e+09	CE	Sterols
PI 18:0;0_20:4;0	0.0047691609264281	0.0049609422965045	0.00454117817782618	0.0241360079413107	0.0266086354912283	0.0239426352549804	-2.38774765457157	0.191080484542324	151500058245704	PI	Glycerophospholipids
PC 16:0;0_16:2;0	0.00240310687034987	0.00253012805780412	0.00255295412135589	0.0128421812004288	0.0134797604011526	0.0133614042971286	-2.40623028525271	0.188648131350065	167204460965328	PC	Glycerophospholipids
TAG 54:2;0	0.000226928315378137	0.000296559405300511	0.000289157194574295	0.00142735816054763	0.00156176951765315	0.00155768236143789	-2.48415772094972	0.178728582933612	156454056884151	TAG	Glycerolipids
PC 18:0;0_20:3;0	0.0003786155453563	0.00040047995390335	0.000433197436073761	0.00220324518822605	0.00242500991440039	0.00227055269365465	-2.50860871692372	0.175724990626194	684274496994579	PC	Glycerophospholipids
PE O-18:1;0/16:1;0	7.23675221211048e-05	6.51991749130455e-05	8.57502846265947e-05	0.000466665843309978	0.000423879485721312	0.000432574409481315	-2.56677876016296	0.168780628963928	204890007236416	PE	Glycerophospholipids
PC 18:0;0_20:5;0	0.000231818522340241	0.000218960585559943	0.00019753816456455	0.00125912913885192	0.00131709585045369	0.001305943898139	-2.58209096670304	0.166998729643491	9.36159e+08	PC	Glycerophospholipids
PC 16:0;0_22:4;0	5.30871751517586e-05	5.73179227609374e-05	5.02300892258644e-05	0.00035703912785847	0.000365208923765691	0.000381295841306981	-2.78028415832345	0.14556302487606	202783006655282	PC	Glycerophospholipids
PC O-17:0;0/17:1;0	0.000105320622080705	0.000102986999446071	0.000100761220597035	0.000695562494256861	0.000762159758384737	0.000772992861867255	-2.85150615266794	0.138551462763483	138573640148524	PC	Glycerophospholipids
PC 17:0;0_20:4;0	NA	4.72140570986434e-05	8.83750464669641e-05	0.000460995974206595	0.000534060406253385	0.00049108535386659	-2.86929606448805	0.136853471409019	118983570145131	PC	Glycerophospholipids
TAG 52:2;0	0.00116119003950851	0.00119806284247597	0.00118844999067458	0.00901909567565441	0.00999132699304302	0.00955056048602023	-3.00908855094966	0.124215012257834	111714014154143	TAG	Glycerolipids
PC O-18:0;0/16:1;0	2.39170857437662e-05	2.24758023814301e-05	2.37600536375394e-05	0.000242982503707866	0.000263977712890589	0.000295312730974049	-3.51551764322185	0.0874427362595267	383314003890988	PC	Glycerophospholipids
PE O-18:1;0/18:2;0	5.99819241753443e-05	5.358064630373e-05	NA	0.000695559649761911	0.000631735453120153	0.000673049286909017	-3.55372658767835	0.0851572642130901	698335412306838	PE	Glycerophospholipids
PC 18:0;0_22:5;0	0.000141921309205718	0.000143416655013658	0.000140484503931256	0.00172936013361566	0.00164362652022781	0.00182043160558084	-3.60836044017403	0.0819927159492511	102730786319644	PC	Glycerophospholipids
PC O-18:1;0/16:0;0	8.50432390518264e-05	8.58294522998258e-05	7.98930573082925e-05	0.000959379435739545	0.00104233147630694	0.00111380838185372	-3.63506043797674	0.0804892298856604	214379758616882	PC	Glycerophospholipids
PC 18:0;0_20:4;0	0.000206814380227998	0.000208372701586616	0.000199268093294972	0.00271300274910567	0.0026583622215338	0.00262822801133263	-3.70254692373028	0.0768108048114854	8.40718e+09	PC	Glycerophospholipids
PC O-16:0;0/18:1;0	8.29876910141898e-05	8.48936730641716e-05	7.8932077141255e-05	0.00101165537232137	0.00107111930181097	0.00114670164563421	-3.7098073721536	0.0764252209279112	151239627807991	PC	Glycerophospholipids
PC O-16:1;0/18:0;0	5.74607376463573e-06	5.71782796149451e-06	5.66441397488796e-06	7.26151109759683e-05	8.04642945420153e-05	7.55030527190303e-05	-3.73825949593782	0.0749327653273292	105461950795193	PC	Glycerophospholipids
PE O-18:2;0/18:1;0	8.47992789955763e-05	0.000105127833725146	NA	0.00155238300387401	0.00145383071540395	0.00149478330517855	-3.98176433548903	0.0632950138676183	111443587439911	PE	Glycerophospholipids
PE O-18:2;0/16:0;0	3.58685430081338e-05	5.85880728951062e-05	4.77898678568832e-05	0.000903585329416241	0.000837691879165595	0.000853619015391383	-4.1892119473467	0.0548177928835705	182763257767127	PE	Glycerophospholipids
PE O-16:1;0/18:1;0	0.000134602779464769	0.000136530436702543	0.000145154708062159	0.00317311439736775	0.00298628053331444	0.00306165391839536	-4.46927724528596	0.0451453984294981	326991711646856	PE	Glycerophospholipids
PE O-16:1;0/20:4;0	0.000328927166263114	0.000290214242262267	0.000327888447656757	0.00867812871205894	0.00937317242302081	0.00861056304438482	-4.81522393699164	0.035520016522759	784423005185873	PE	Glycerophospholipids
PE O-18:2;0/20:4;0	0.000198882866952382	0.000103844609857137	0.000145225955634452	0.00490639331466029	0.00498458304074823	0.00495270828605008	-5.05035668283752	0.030178048325874	3.12039e+06	PE	Glycerophospholipids
PE O-18:1;0/20:5;0	NA	2.28236884699208e-05	4.15303583548292e-05	0.00173449393396792	0.00163195603735185	0.00161000137394197	-5.68798015402997	0.0193975713897084	294122520283657	PE	Glycerophospholipids
PE O-16:1;0/22:5;0	NA	3.27489675082822e-05	5.45188881644271e-05	0.0041407015558641	0.00395828812821336	0.00402074645371184	-6.53272972577353	0.0108007123274667	104184326609102	PE	Glycerophospholipids
CE 16:1;0	0	0	0	0.00124317264625194	0.00164911441048471	0.00115947448289498	-Inf	0	123033335107806	CE	Sterols
CE 18:2;0	0	0	0	0.00157136653412686	0.00150897142045805	0.00162606617684589	-Inf	0	46460062533824	CE	Sterols
Cer 34:1;2	0	0	0	0.00272973409339222	0.00298474460038916	0.00290239440142765	-Inf	0	683627021322308	Cer	Sphingolipids
Cer 36:1;2	0	0	0	0.000242673648192687	0.000214740059505724	0.000242852595812422	-Inf	0	159763027182867	Cer	Sphingolipids
Cer 36:2;2	0	0	0	7.24182881889104e-05	7.20698732275041e-05	7.61310912829961e-05	-Inf	0	312140713009158	Cer	Sphingolipids
DAG 16:0;0_18:0;0	0	0	0	0.00159030934592469	0.00168731002145739	0.00161104456711853	-Inf	0	327373313717901	DAG	Glycerolipids
DAG 16:0;0_19:1;0	0	0	0	2.88513886082249e-05	3.2078804089532e-05	3.59938922968489e-05	-Inf	0	4060571194174	DAG	Glycerolipids
DAG 16:0;0_22:4;0	0	0	0	4.98478527336456e-05	NA	5.71857411462968e-05	-Inf	0	43576475245547	DAG	Glycerolipids
DAG 17:0;0_18:1;0	0	0	0	0.000206811128238568	0.000239963274922939	0.000259847978355719	-Inf	0	42855738056956	DAG	Glycerolipids
DAG 17:1;0_18:0;0	0	0	0	8.86379020884387e-05	0.000101632500083719	0.000103760013488764	-Inf	0	23172305638685	DAG	Glycerolipids
DAG 18:0;0_18:3;0	0	0	0	5.50226891953117e-05	5.31893055087728e-05	4.30138132884388e-05	-Inf	0	54454303291867	DAG	Glycerolipids
DAG 18:0;0_20:1;0	0	0	0	0.000784313108982969	0.000601960327086349	0.000732014020098268	-Inf	0	584319355184518	DAG	Glycerolipids
DAG 18:0;0_20:5;0	0	0	0	8.08241134356724e-05	0.00012213838211249	0.000114686065179294	-Inf	0	141109628119348	DAG	Glycerolipids
DAG 18:0;0_22:6;0	0	0	0	0.000300506925079955	0.000337362330235609	NA	-Inf	0	36742360737601	DAG	Glycerolipids
DAG 18:1;0_20:3;0	0	0	0	0.000151862485460233	0.000166358958493722	0.000147348456092402	-Inf	0	136262809752125	DAG	Glycerolipids
DAG 18:1;0_22:5;0	0	0	0	7.68427784959743e-05	8.27049187600556e-05	NA	-Inf	0	233803210800312	DAG	Glycerolipids
HexCer 36:1;2	0	0	0	0.000283169154297603	0.000286153286328725	0.000314998229391373	-Inf	0	118329994118537	HexCer	Sphingolipids
HexCer 42:1;2	0	0	0	0.00123147699016064	0.00121800721562171	0.00130441443555763	-Inf	0	459792642937141	HexCer	Sphingolipids
LPA 16:0;0	0	0	0	1.08848341901982e-05	8.3428972888148e-06	6.2666006649029e-06	-Inf	0	238155830716545	LPA	Glycerophospholipid intermediates
LPA 18:0;0	0	0	0	2.52778995850276e-05	1.95727251810551e-05	1.52276720231845e-05	-Inf	0	204703045599792	LPA	Glycerophospholipid intermediates
LPA 18:1;0	0	0	0	1.33519134184952e-05	1.15969551016144e-05	8.16766606185672e-06	-Inf	0	184930029353466	LPA	Glycerophospholipid intermediates
LPC O-16:1;0	0	0	0	0.000144854323605844	0.00018496964287083	0.00017982236917393	-Inf	0	545762034363117	LPC	Glycerophospholipid intermediates
LPC O-18:1;0	0	0	0	0.000126672556072976	0.000141240739325103	0.00013121557755541	-Inf	0	104470962869282	LPC	Glycerophospholipid intermediates
LPE 20:3;0	0	0	0	3.04391037287186e-05	3.99402532900353e-05	3.33853763233127e-05	-Inf	0	652593569402526	LPE	Glycerophospholipid intermediates
LPE O-18:1;0	0	0	0	0.000339778831985988	0.000337465430736147	0.000321833762192034	-Inf	0	286268084695685	LPE	Glycerophospholipid intermediates
PA 18:0;0_18:2;0	0	0	0	0.000105456567777527	8.9797762338233e-05	6.99703859897541e-05	-Inf	0	132210243794311	PA	Glycerophospholipids
PA 18:1;0_18:1;0	0	0	0	0.000161343490357527	0.000176070530793539	0.000102082368228148	-Inf	0	230037905570389	PA	Glycerophospholipids
PC 12:0;0_18:0;0	0	0	0	0.000856506668709636	0.000852385068489351	0.000860598595291502	-Inf	0	7.66344e+08	PC	Glycerophospholipids
PC 14:0;0_16:2;0	0	0	0	0.00675196814021606	0.00660647135068734	0.00639656636782866	-Inf	0	245309837732573	PC	Glycerophospholipids
PC 15:0;0_18:3;0	0	0	0	0.00270485105768942	NA	0.00290044469044343	-Inf	0	222054780916348	PC	Glycerophospholipids
PC 15:0;0_20:2;0	0	0	0	9.57571346737458e-05	7.6724392960532e-05	9.47343035653811e-05	-Inf	0	478067233229988	PC	Glycerophospholipids
PC 15:0;0_22:5;0	0	0	0	NA	0.000272857326388304	0.000307003895147774	-Inf	0	374456930774344	PC	Glycerophospholipids
PC 15:1;0_18:0;0	0	0	0	0.000573002944383891	0.000597728257212072	0.000524310988109465	-Inf	0	145381156682308	PC	Glycerophospholipids
PC 16:0;0_21:3;0	0	0	0	9.34216007687463e-05	0.00012932140651261	8.4564936546132e-05	-Inf	0	173805068396245	PC	Glycerophospholipids
PC 16:0;0_22:3;0	0	0	0	9.1650169618057e-05	8.93609195008287e-05	9.31964632588852e-05	-Inf	0	148544836890714	PC	Glycerophospholipids
PC 16:1;0_22:4;0	0	0	0	0.000110479186437588	NA	0.00011000713943851	-Inf	0	136295977884591	PC	Glycerophospholipids
PC 16:2;0_17:1;0	0	0	0	0.00379861204888639	0.00543196508650925	0.00388582382187349	-Inf	0	144059392880341	PC	Glycerophospholipids
PC 16:2;0_18:0;0	0	0	0	0.000718984359251625	0.000692173627453916	0.000712192394722796	-Inf	0	12924930327487	PC	Glycerophospholipids
PC 16:2;0_18:2;0	0	0	0	0.00114037963317826	0.000910364988810068	0.00136055627657043	-Inf	0	128136885441827	PC	Glycerophospholipids
PC 17:0;0_18:0;0	0	0	0	0.000339172388990771	0.000412697439922404	0.000327845001315585	-Inf	0	541729616012614	PC	Glycerophospholipids
PC 17:0;0_18:3;0	0	0	0	0.000105841604983277	0.000106548681347726	0.000114572242539555	-Inf	0	65928938806278	PC	Glycerophospholipids
PC 17:0;0_20:1;0	0	0	0	0.000184101624781438	9.96296441271094e-05	0.000106890810937026	-Inf	0	404906717437838	PC	Glycerophospholipids
PC 17:0;0_20:5;0	0	0	0	0.000731388399806016	0.000432490373215134	0.000628487508350676	-Inf	0	208601859697099	PC	Glycerophospholipids
PC 17:1;0_19:1;0	0	0	0	0.00011681828172325	8.54344402401541e-05	0.000101922209988541	-Inf	0	789643274158718	PC	Glycerophospholipids
PC 17:2;0_18:0;0	0	0	0	0.000264100557866922	0.000300340084704749	0.000276410142151821	-Inf	0	143775947496904	PC	Glycerophospholipids
PC 18:0;0_19:1;0	0	0	0	0.000468309394110429	0.000250973297266023	0.000284426825075972	-Inf	0	384440660632388	PC	Glycerophospholipids
PC 18:0;0_19:3;0	0	0	0	0.00016438006891794	NA	0.000148106779394357	-Inf	0	331231469207048	PC	Glycerophospholipids
PC 18:0;0_22:4;0	0	0	0	0.000306308216123837	0.000353197248434803	0.000350284440636004	-Inf	0	20243712084527	PC	Glycerophospholipids
PC 18:1;0_19:0;0	0	0	0	NA	0.000313213923337193	0.000357114212044942	-Inf	0	416332486505012	PC	Glycerophospholipids
PC 18:1;0_20:0;0	0	0	0	0.000189107435533396	0.00018573462503843	0.000194596954209016	-Inf	0	185064340982249	PC	Glycerophospholipids
PC 18:1;0_22:1;0	0	0	0	0.000301112910393486	0.000333364646236367	0.000278283233779941	-Inf	0	274650726474013	PC	Glycerophospholipids
PC 18:1;0_22:3;0	0	0	0	0.000163199672434271	0.000148722932693744	0.000167790483335759	-Inf	0	12885944875905	PC	Glycerophospholipids
PC 18:1;0_22:4;0	0	0	0	0.000220989814899173	0.000197407548680337	0.000258104660382542	-Inf	0	60816322249501	PC	Glycerophospholipids
PC 18:1;0_22:6;0	0	0	0	0.00113630318187106	0.00117209798763992	0.00113658580807992	-Inf	0	107097587131451	PC	Glycerophospholipids
PC 18:2;0_20:0;0	0	0	0	5.95662089742641e-05	NA	5.40769281440931e-05	-Inf	0	307266306731869	PC	Glycerophospholipids
PC 18:2;0_22:4;0	0	0	0	4.73234891700948e-05	4.58119731400602e-05	6.59271632618455e-05	-Inf	0	14556793062543	PC	Glycerophospholipids
PC 18:2;0_22:5;0	0	0	0	9.9683881895817e-05	0.000101161671657779	9.42590107958958e-05	-Inf	0	454752282402618	PC	Glycerophospholipids
PC 19:1;0_20:3;0	0	0	0	0.000121249222134271	0.000135391626551962	0.000189435046418475	-Inf	0	189704247327953	PC	Glycerophospholipids
PC 20:0;0_20:4;0	0	0	0	NA	2.64051366938972e-05	2.7855557915155e-05	-Inf	0	170131806388489	PC	Glycerophospholipids
PC 20:1;0_20:1;0	0	0	0	1.09883732412934e-05	9.48672165608565e-06	7.50412358006003e-06	-Inf	0	115030739334197	PC	Glycerophospholipids
PC 20:1;0_20:3;0	0	0	0	0.000100987845257634	0.000106430728991673	0.000117510559983262	-Inf	0	200848097913869	PC	Glycerophospholipids
PC 20:2;0_20:2;0	0	0	0	2.67584987798297e-05	2.17527835716667e-05	3.72469959225044e-05	-Inf	0	245679552433635	PC	Glycerophospholipids
PC 20:2;0_20:5;0	0	0	0	0.000148247510808179	0.000158593904023248	0.000145689513798439	-Inf	0	683225055098443	PC	Glycerophospholipids
PC 20:3;0_20:4;0	0	0	0	0.000168652395962462	0.000154858407762835	0.000168348645110925	-Inf	0	768673151522593	PC	Glycerophospholipids
PC O-16:0;0/16:2;0	0	0	0	3.16564692896322e-05	2.9024588540677e-05	2.3497616121668e-05	-Inf	0	726139868673098	PC	Glycerophospholipids
PC O-16:0;0/17:1;0	0	0	0	7.96674234987088e-06	7.30751653355367e-06	8.21193483781522e-06	-Inf	0	118775307761764	PC	Glycerophospholipids
PC O-16:0;0/18:0;0	0	0	0	0.00015524380744466	0.000155723442215591	0.000175744228010851	-Inf	0	172908575411911	PC	Glycerophospholipids
PC O-16:0;0/18:2;0	0	0	0	0.000120252830104588	0.000121622499297425	0.000100123372731397	-Inf	0	369547213727414	PC	Glycerophospholipids
PC O-16:0;0/18:3;0	0	0	0	6.76899710623852e-06	8.42780770046715e-06	6.32918014241253e-06	-Inf	0	783723136312782	PC	Glycerophospholipids
PC O-16:0;0/20:1;0	0	0	0	5.87416023679008e-06	4.96808368549133e-06	4.49555232083131e-06	-Inf	0	620081454524446	PC	Glycerophospholipids
PC O-16:0;0/20:2;0	0	0	0	3.15211822987706e-06	2.43308641572214e-06	3.32316872380704e-06	-Inf	0	832805424374091	PC	Glycerophospholipids
PC O-16:0;0/20:3;0	0	0	0	7.27029145444996e-05	8.01247435936837e-05	5.86636420876304e-05	-Inf	0	787367648808	PC	Glycerophospholipids
PC O-16:0;0/20:4;0	0	0	0	0.00021963152671559	0.000263793163914898	0.00021628655715454	-Inf	0	428031878575279	PC	Glycerophospholipids
PC O-16:0;0/20:5;0	0	0	0	2.22638401758258e-05	2.61055366529536e-05	2.85299524360055e-05	-Inf	0	502657100578969	PC	Glycerophospholipids
PC O-16:0;0/22:4;0	0	0	0	4.38787588037072e-05	3.67268387622919e-05	2.58178072440553e-05	-Inf	0	212174117767972	PC	Glycerophospholipids
PC O-16:0;0/22:5;0	0	0	0	0.000125836683369578	0.000131625649156805	0.000138567843665964	-Inf	0	776284586959326	PC	Glycerophospholipids
PC O-16:1;0/16:1;0	0	0	0	0.000577067590290201	0.00056689275942835	0.000450449208400984	-Inf	0	578984202452336	PC	Glycerophospholipids
PC O-16:1;0/16:2;0	0	0	0	4.78587661845071e-05	6.55571229059484e-05	6.07994307241063e-05	-Inf	0	81900705806753	PC	Glycerophospholipids
PC O-16:1;0/17:0;0	0	0	0	1.44716892512394e-05	1.18214955798791e-05	1.46204756595381e-05	-Inf	0	441520851321188	PC	Glycerophospholipids
PC O-16:1;0/17:1;0	0	0	0	1.30056871479482e-05	1.24006333575513e-05	1.3098671114632e-05	-Inf	0	290569659054039	PC	Glycerophospholipids
PC O-16:1;0/18:1;0	0	0	0	0.00107013398427668	0.000892338948791868	0.000983257620003627	-Inf	0	272153278059195	PC	Glycerophospholipids
PC O-16:1;0/18:2;0	0	0	0	0.000130664788035191	0.000124077296038457	0.000125023215744562	-Inf	0	263785010450415	PC	Glycerophospholipids
PC O-16:1;0/20:1;0	0	0	0	9.10706285850257e-06	7.92979423074582e-06	9.48477620455696e-06	-Inf	0	279363377896341	PC	Glycerophospholipids
PC O-16:1;0/20:2;0	0	0	0	1.64972730104916e-05	1.83097584252016e-05	1.33509037257895e-05	-Inf	0	804585896812689	PC	Glycerophospholipids
PC O-16:1;0/20:3;0	0	0	0	0.000432930708638883	0.000421102409157342	0.000397610686686813	-Inf	0	61836459772629	PC	Glycerophospholipids
PC O-16:1;0/20:4;0	0	0	0	0.000553984380425759	0.00063804409993509	0.000652718989204774	-Inf	0	249277049684038	PC	Glycerophospholipids
PC O-16:1;0/22:3;0	0	0	0	1.36462773406939e-05	1.31631388930118e-05	1.80033055084446e-05	-Inf	0	104514920978757	PC	Glycerophospholipids
PC O-16:1;0/22:4;0	0	0	0	0.00012064247672943	9.67083370733005e-05	0.000102026607623432	-Inf	0	461326944146565	PC	Glycerophospholipids
PC O-16:1;0/22:5;0	0	0	0	0.000598066244264248	0.000540325155958744	0.000693300778054016	-Inf	0	529360883463373	PC	Glycerophospholipids
PC O-16:1;0/22:6;0	0	0	0	0.000137524755136111	0.000145772430678436	0.000135099973716294	-Inf	0	53598243216609	PC	Glycerophospholipids
PC O-16:2;0/16:0;0	0	0	0	0.000115881963051953	0.000101309581129626	9.7662891070495e-05	-Inf	0	280050179689268	PC	Glycerophospholipids
PC O-16:2;0/16:1;0	0	0	0	0.000647512745901302	0.000560530477822996	0.000698468797406476	-Inf	0	39912611247057	PC	Glycerophospholipids
PC O-16:2;0/17:0;0	0	0	0	1.04612668343885e-05	1.18213358610656e-05	1.05320106943072e-05	-Inf	0	162916182157246	PC	Glycerophospholipids
PC O-16:2;0/18:0;0	0	0	0	0.000135561417739121	0.000118803832127474	0.000125751381864259	-Inf	0	146857631638137	PC	Glycerophospholipids
PC O-16:2;0/18:1;0	0	0	0	8.43843946988086e-05	7.38877153543435e-05	8.13857979103229e-05	-Inf	0	152337111010371	PC	Glycerophospholipids
PC O-16:2;0/20:1;0	0	0	0	2.35064404329064e-05	2.454370230851e-05	2.2198369007616e-05	-Inf	0	838639643653222	PC	Glycerophospholipids
PC O-16:2;0/20:3;0	0	0	0	8.43685835822891e-05	9.81581562377525e-05	9.82713678091284e-05	-Inf	0	242277308393927	PC	Glycerophospholipids
PC O-16:2;0/22:4;0	0	0	0	3.84591731580475e-05	4.69641645108678e-05	5.96602825923629e-05	-Inf	0	158397139008624	PC	Glycerophospholipids
PC O-17:0;0/16:1;0	0	0	0	0.000287016541468043	0.000270520205385893	0.000287975437764519	-Inf	0	403826533364378	PC	Glycerophospholipids
PC O-17:0;0/16:2;0	0	0	0	3.36701686528523e-05	3.9636837143871e-05	3.76972647384123e-05	-Inf	0	224774727910027	PC	Glycerophospholipids
PC O-17:0;0/17:0;0	0	0	0	0.000263198995676359	0.000273937233249344	0.000304244492180361	-Inf	0	191459607207157	PC	Glycerophospholipids
PC O-17:0;0/17:2;0	0	0	0	7.88114122704342e-06	9.3855685160166e-06	6.01704094661752e-06	-Inf	0	153944180551523	PC	Glycerophospholipids
PC O-17:0;0/19:1;0	0	0	0	4.5002669511252e-05	4.44365407442662e-05	4.51757826877804e-05	-Inf	0	2.47477e+09	PC	Glycerophospholipids
PC O-17:0;0/19:3;0	0	0	0	5.60655854702156e-06	6.24886063814982e-06	6.65492378843277e-06	-Inf	0	243756805935446	PC	Glycerophospholipids
PC O-17:1;0/16:0;0	0	0	0	0.000267232322220351	0.000251485482152002	0.000259751247328693	-Inf	0	306990333578561	PC	Glycerophospholipids
PC O-17:1;0/16:1;0	0	0	0	0.000107617794559376	0.000115607423409759	0.00011056389837275	-Inf	0	439286230087932	PC	Glycerophospholipids
PC O-17:1;0/17:1;0	0	0	0	0.000116415317409808	0.000117976501317232	0.000114353708751696	-Inf	0	8.14388e+09	PC	Glycerophospholipids
PC O-17:1;0/19:1;0	0	0	0	9.16743112458561e-06	9.55019109306011e-06	9.54505026854393e-06	-Inf	0	180932083529338	PC	Glycerophospholipids
PC O-17:2;0/16:0;0	0	0	0	5.18312674176867e-05	5.34465771933795e-05	5.17104591883949e-05	-Inf	0	114361614692905	PC	Glycerophospholipids
PC O-17:2;0/17:0;0	0	0	0	4.99517134749809e-06	4.53258782279181e-06	5.0123155337126e-06	-Inf	0	104940344414299	PC	Glycerophospholipids
PC O-17:2;0/17:1;0	0	0	0	7.19555962962579e-06	6.66062959917987e-06	5.85568909749157e-06	-Inf	0	349373370999956	PC	Glycerophospholipids
PC O-18:0;0/16:0;0	0	0	0	0.000461991961386932	0.000554302703286739	0.000510487607803974	-Inf	0	273275360464573	PC	Glycerophospholipids
PC O-18:0;0/16:2;0	0	0	0	1.07278772836137e-05	9.39435569073798e-06	9.46684680524901e-06	-Inf	0	192116568629046	PC	Glycerophospholipids
PC O-18:0;0/18:1;0	0	0	0	0.000498463266939111	0.00047340313732632	0.0004309110120248	-Inf	0	177313467655666	PC	Glycerophospholipids
PC O-18:0;0/18:2;0	0	0	0	0.000122306542948061	0.000118157166668937	0.000125221082714427	-Inf	0	282589340624483	PC	Glycerophospholipids
PC O-18:0;0/18:3;0	0	0	0	1.74957305804503e-05	2.08861139579452e-05	1.74219587818932e-05	-Inf	0	375206307174486	PC	Glycerophospholipids
PC O-18:0;0/20:4;0	0	0	0	0.000251301603683129	0.000285888438435665	0.000271048619101783	-Inf	0	137977567597608	PC	Glycerophospholipids
PC O-18:0;0/20:5;0	0	0	0	4.31368895268763e-05	3.11561805950094e-05	4.44059729374444e-05	-Inf	0	111903434098023	PC	Glycerophospholipids
PC O-18:0;0/20:6;0	0	0	0	5.0538319242503e-05	9.65863435945132e-05	5.83506884003223e-05	-Inf	0	405420405949352	PC	Glycerophospholipids
PC O-18:0;0/22:6;0	0	0	0	6.5109275645976e-05	3.83711619063826e-05	5.09043209545927e-05	-Inf	0	217921403568319	PC	Glycerophospholipids
PC O-18:1;0/15:0;0	0	0	0	3.85481950559427e-06	3.18629660947951e-06	4.37786053191554e-06	-Inf	0	810751049858509	PC	Glycerophospholipids
PC O-18:1;0/16:1;0	0	0	0	0.000149271536329593	0.000147585496172359	0.000134059458158852	-Inf	0	112150422600884	PC	Glycerophospholipids
PC O-18:1;0/16:2;0	0	0	0	3.67325591205886e-06	4.34453751508122e-06	3.80822961265168e-06	-Inf	0	269353635562679	PC	Glycerophospholipids
PC O-18:1;0/18:0;0	0	0	0	4.61510848341977e-05	4.43287490651433e-05	4.02733009713716e-05	-Inf	0	158474547253773	PC	Glycerophospholipids
PC O-18:1;0/18:1;0	0	0	0	0.000802035925908393	0.000830779284339241	0.000865272085887785	-Inf	0	481568718396888	PC	Glycerophospholipids
PC O-18:1;0/18:2;0	0	0	0	0.000217584512827932	0.000262204219173222	0.000217166455214099	-Inf	0	411193703811409	PC	Glycerophospholipids
PC O-18:1;0/18:3;0	0	0	0	4.68069068289203e-05	4.86336870276199e-05	2.35378915193251e-05	-Inf	0	390721103152543	PC	Glycerophospholipids
PC O-18:1;0/20:3;0	0	0	0	0.000136746674055147	0.000149832109754476	0.000181037701381932	-Inf	0	702900113117627	PC	Glycerophospholipids
PC O-18:1;0/20:4;0	0	0	0	0.000623916771810793	0.00065346059556535	0.00059211951485603	-Inf	0	806833809999405	PC	Glycerophospholipids
PC O-18:1;0/20:5;0	0	0	0	0.000152025946850069	0.000147651347495516	0.000115048574008976	-Inf	0	704530219570461	PC	Glycerophospholipids
PC O-18:1;0/22:5;0	0	0	0	0.000191351794365724	0.000286259535123259	0.000306483339922341	-Inf	0	179434149024049	PC	Glycerophospholipids
PC O-18:2;0/14:0;0	0	0	0	5.19442531702717e-05	5.2613118108548e-05	3.17803101489685e-05	-Inf	0	218833178205076	PC	Glycerophospholipids
PC O-18:2;0/16:0;0	0	0	0	6.97770360702431e-05	7.90795032012123e-05	6.40329383049273e-05	-Inf	0	379465189640669	PC	Glycerophospholipids
PC O-18:2;0/16:1;0	0	0	0	1.22244078326859e-05	1.34984815593226e-05	1.09069159321318e-05	-Inf	0	373352967654761	PC	Glycerophospholipids
PC O-18:2;0/17:0;0	0	0	0	1.13208186244882e-06	NA	1.02890030311536e-06	-Inf	0	303739528218747	PC	Glycerophospholipids
PC O-18:2;0/18:0;0	0	0	0	2.28992723808724e-05	2.773370459552e-05	2.46980015689202e-05	-Inf	0	314145120686691	PC	Glycerophospholipids
PC O-18:2;0/18:1;0	0	0	0	0.00022692217871102	0.00026731640287271	0.000220626235017199	-Inf	0	374699971912185	PC	Glycerophospholipids
PC O-18:2;0/18:2;0	0	0	0	7.6203006493257e-05	7.80293849634918e-05	7.19097811553486e-05	-Inf	0	578463912576609	PC	Glycerophospholipids
PC O-18:2;0/20:3;0	0	0	0	4.03012300458818e-05	3.89586178623145e-05	3.28628781327336e-05	-Inf	0	372917239308498	PC	Glycerophospholipids
PC O-18:2;0/20:4;0	0	0	0	0.000573678224957636	0.000560319381189467	0.000588977976899548	-Inf	0	207749965990456	PC	Glycerophospholipids
PC O-18:2;0/22:4;0	0	0	0	4.64210638238558e-05	7.26067364554247e-05	5.90683463519695e-05	-Inf	0	158356150339553	PC	Glycerophospholipids
PE 14:0;0_18:0;0	0	0	0	5.22494012731147e-05	5.71536683488099e-05	4.96679110378144e-05	-Inf	0	170983838847877	PE	Glycerophospholipids
PE 15:0;0_17:1;0	0	0	0	2.18024493039806e-05	2.41093152932193e-05	2.21204271772511e-05	-Inf	0	101160555705672	PE	Glycerophospholipids
PE 15:0;0_20:1;0	0	0	0	4.28784873562865e-05	4.6958942158214e-05	5.00810703846336e-05	-Inf	0	199316315021555	PE	Glycerophospholipids
PE 15:0;0_20:2;0	0	0	0	1.17982438784259e-05	NA	1.17242530541467e-05	-Inf	0	200250281637656	PE	Glycerophospholipids
PE 15:0;0_22:3;0	0	0	0	1.09176338468312e-05	1.0182800781999e-05	1.14296753324963e-05	-Inf	0	111175331085568	PE	Glycerophospholipids
PE 15:0;0_22:4;0	0	0	0	1.60144881658739e-05	1.68926857759869e-05	1.30755574557313e-05	-Inf	0	562259663479667	PE	Glycerophospholipids
PE 15:1;0_24:5;0	0	0	0	2.29352877719178e-05	2.10900277533582e-05	2.49698818613045e-05	-Inf	0	236513565715987	PE	Glycerophospholipids
PE 16:1;0_22:3;0	0	0	0	0.000375967055033075	0.000309436083042524	0.000366889242128199	-Inf	0	350782943224393	PE	Glycerophospholipids
PE 16:1;0_22:4;0	0	0	0	0.000118160623652459	0.000123949557797187	0.000125942968855384	-Inf	0	361711535528423	PE	Glycerophospholipids
PE 16:1;0_22:5;0	0	0	0	0.000592337386510933	0.000560389486495941	0.000586645042507284	-Inf	0	28784038521631	PE	Glycerophospholipids
PE 16:2;0_18:0;0	0	0	0	9.25878454316203e-05	8.00457590104679e-05	7.29649571964698e-05	-Inf	0	487552198648903	PE	Glycerophospholipids
PE 17:0;0_17:1;0	0	0	0	7.69334691816555e-05	7.07037767458999e-05	6.93182059427658e-05	-Inf	0	104702342908443	PE	Glycerophospholipids
PE 17:0;0_20:1;0	0	0	0	2.05733808648595e-05	1.93213598302708e-05	1.9987710456839e-05	-Inf	0	328149907936677	PE	Glycerophospholipids
PE 17:0;0_22:5;0	0	0	0	8.20251823755794e-05	6.09572376910765e-05	5.51651422161034e-05	-Inf	0	149263907231509	PE	Glycerophospholipids
PE 17:1;0_19:1;0	0	0	0	0.000145180733515126	0.000151298220880635	0.000178969431132014	-Inf	0	427411220009001	PE	Glycerophospholipids
PE 17:1;0_20:0;0	0	0	0	1.08224618282653e-05	NA	1.22360442172868e-05	-Inf	0	389786605975859	PE	Glycerophospholipids
PE 17:1;0_21:3;0	0	0	0	4.88008565656293e-05	NA	5.29493687263277e-05	-Inf	0	259415928604575	PE	Glycerophospholipids
PE 17:1;0_22:4;0	0	0	0	8.36452255109067e-05	6.2921349353478e-05	5.03502360265901e-05	-Inf	0	211776934574744	PE	Glycerophospholipids
PE 17:1;0_22:5;0	0	0	0	0.000179924771829899	0.000215169979063036	0.000205733286498032	-Inf	0	27550361284161	PE	Glycerophospholipids
PE 18:0;0_19:1;0	0	0	0	2.75879039978683e-05	3.08664251803802e-05	2.86593110272658e-05	-Inf	0	110295835964251	PE	Glycerophospholipids
PE 18:0;0_22:1;0	0	0	0	9.07053236688835e-06	1.13441855462024e-05	1.18349937421261e-05	-Inf	0	621658870076067	PE	Glycerophospholipids
PE 18:0;0_22:4;0	0	0	0	0.000286133703413045	0.000277621678325251	0.000228785483369322	-Inf	0	454300881893133	PE	Glycerophospholipids
PE 18:1;0_19:0;0	0	0	0	0.00014033468099935	0.000123833897403962	0.000148616333837032	-Inf	0	279073616031452	PE	Glycerophospholipids
PE 18:1;0_20:0;0	0	0	0	0.000399840012724077	0.000383503021428372	0.000397718194543594	-Inf	0	169670993135937	PE	Glycerophospholipids
PE 18:1;0_22:0;0	0	0	0	0.000110931339052475	0.000130032688696638	0.000140199093279875	-Inf	0	452842218780706	PE	Glycerophospholipids
PE 18:1;0_22:3;0	0	0	0	0.000199344973722582	0.000173665724696307	0.000185424110532812	-Inf	0	158588706875022	PE	Glycerophospholipids
PE 18:2;0_18:3;0	0	0	0	4.05872809989817e-05	NA	3.78719247423712e-05	-Inf	0	220236720277703	PE	Glycerophospholipids
PE 18:2;0_20:0;0	0	0	0	0.000109214086684036	0.000105741349285584	NA	-Inf	0	102840896700136	PE	Glycerophospholipids
PE 18:2;0_20:3;0	0	0	0	4.74607361190668e-05	3.97620406217555e-05	4.40253508522241e-05	-Inf	0	258045777539735	PE	Glycerophospholipids
PE 19:0;0_20:4;0	0	0	0	NA	5.29868735833955e-05	5.74387860037644e-05	-Inf	0	256520218815158	PE	Glycerophospholipids
PE 19:1;0_20:4;0	0	0	0	1.89971086975565e-05	1.50460410884693e-05	1.25646128605627e-05	-Inf	0	142249569908783	PE	Glycerophospholipids
PE 20:0;0_20:4;0	0	0	0	2.23510464242471e-05	1.8133026054824e-05	1.75544615273847e-05	-Inf	0	605033017564814	PE	Glycerophospholipids
PE 20:1;0_20:3;0	0	0	0	2.68517176137402e-05	2.48540447187254e-05	2.1244692002603e-05	-Inf	0	452184590575522	PE	Glycerophospholipids
PE O-16:0;0/16:1;0	0	0	0	4.21488632910004e-05	4.36292973850511e-05	4.1558818406298e-05	-Inf	0	210443725808903	PE	Glycerophospholipids
PE O-16:0;0/18:1;0	0	0	0	0.000136676889010202	0.000133270893253895	0.000140500826853852	-Inf	0	232886363149952	PE	Glycerophospholipids
PE O-16:0;0/20:1;0	0	0	0	3.16496803825146e-06	3.12914519407182e-06	2.41361839667295e-06	-Inf	0	703223478605458	PE	Glycerophospholipids
PE O-16:0;0/20:3;0	0	0	0	2.80587841027835e-05	2.6158339551481e-05	2.59763673029113e-05	-Inf	0	6199538823222	PE	Glycerophospholipids
PE O-16:0;0/20:4;0	0	0	0	0.000129091780101487	0.0001309654262907	0.000138957227563758	-Inf	0	516852601608517	PE	Glycerophospholipids
PE O-16:0;0/20:5;0	0	0	0	0.000138469493204049	0.000116740912940605	0.000139606014263702	-Inf	0	318028532860615	PE	Glycerophospholipids
PE O-16:0;0/22:3;0	0	0	0	7.29384064441383e-06	1.30181560434748e-05	7.90805694904799e-06	-Inf	0	35249665925671	PE	Glycerophospholipids
PE O-16:0;0/22:4;0	0	0	0	5.26924819169447e-05	5.13331611356288e-05	3.44130762725835e-05	-Inf	0	158494698864588	PE	Glycerophospholipids
PE O-16:0;0/22:5;0	0	0	0	0.000220147708361342	0.000133831282197939	0.000176795885614327	-Inf	0	192636350076516	PE	Glycerophospholipids
PE O-16:0;0/22:6;0	0	0	0	7.64109032913286e-05	4.86502718847649e-05	5.08991323601079e-05	-Inf	0	222705666461324	PE	Glycerophospholipids
PE O-16:1;0/16:1;0	0	0	0	0.000594042441246166	0.000687874811103225	0.000638155879979583	-Inf	0	178846778820904	PE	Glycerophospholipids
PE O-16:1;0/17:1;0	0	0	0	5.79552567429593e-05	7.79225223576362e-05	7.4139973338424e-05	-Inf	0	756443257357968	PE	Glycerophospholipids
PE O-16:1;0/18:2;0	0	0	0	0.000545525135004134	0.00051717752414864	0.000566570924285023	-Inf	0	693603425646489	PE	Glycerophospholipids
PE O-16:1;0/18:3;0	0	0	0	0.000109514327575312	0.000108142373703657	0.000107145018658273	-Inf	0	4.02388e+09	PE	Glycerophospholipids
PE O-16:1;0/19:1;0	0	0	0	4.14716863777145e-06	3.31704487316605e-06	4.41119248146804e-06	-Inf	0	686351782511273	PE	Glycerophospholipids
PE O-16:1;0/19:2;0	0	0	0	3.20850711650727e-06	2.86746489393774e-06	2.72197932537836e-06	-Inf	0	240836502822905	PE	Glycerophospholipids
PE O-16:1;0/20:1;0	0	0	0	0.00010966591451915	0.000123298578766495	0.000128093444400121	-Inf	0	209680106115924	PE	Glycerophospholipids
PE O-16:1;0/20:2;0	0	0	0	7.19888734457639e-05	7.28621758616276e-05	7.13556338840586e-05	-Inf	0	3.67216e+09	PE	Glycerophospholipids
PE O-16:1;0/20:3;0	0	0	0	0.000657060801965059	0.000616679750718583	0.000598220401023436	-Inf	0	774385082679334	PE	Glycerophospholipids
PE O-16:1;0/22:1;0	0	0	0	1.80034456859399e-05	2.35220659203618e-05	2.39303265567351e-05	-Inf	0	758584036008129	PE	Glycerophospholipids
PE O-16:1;0/22:2;0	0	0	0	2.23874663085642e-05	1.85300919075336e-05	2.16394371714055e-05	-Inf	0	319247835057634	PE	Glycerophospholipids
PE O-16:1;0/22:3;0	0	0	0	0.000108507654345046	9.92955712502216e-05	0.000106731391231573	-Inf	0	723494227625176	PE	Glycerophospholipids
PE O-16:1;0/22:4;0	0	0	0	0.00115817836621121	0.00110050421566793	0.00108471673072446	-Inf	0	40107849789683	PE	Glycerophospholipids
PE O-16:1;0/22:6;0	0	0	0	0.00321847386127052	0.00295095318143964	0.0030147201302525	-Inf	0	693712105071365	PE	Glycerophospholipids
PE O-16:1;0/24:4;0	0	0	0	4.1080588899722e-05	4.16264354834789e-05	3.81925469097828e-05	-Inf	0	698137221413092	PE	Glycerophospholipids
PE O-16:1;0/24:5;0	0	0	0	0.000210265280557212	0.000167876342210506	0.000185828808967015	-Inf	0	424284273742398	PE	Glycerophospholipids
PE O-16:1;0/24:6;0	0	0	0	0.000148020975149671	NA	0.000131839626334402	-Inf	0	367679841593056	PE	Glycerophospholipids
PE O-16:2;0/18:1;0	0	0	0	9.312364214392e-05	8.49677793564191e-05	0.000103572652415195	-Inf	0	327272413502286	PE	Glycerophospholipids
PE O-16:2;0/18:2;0	0	0	0	2.7897183254245e-05	2.58574763862697e-05	4.3749418476556e-05	-Inf	0	289623532863183	PE	Glycerophospholipids
PE O-16:2;0/20:4;0	0	0	0	0.000236830679597026	0.000253227519121739	0.00028226346809	-Inf	0	265176468293678	PE	Glycerophospholipids
PE O-17:0;0/16:2;0	0	0	0	1.18951305204444e-05	1.13691859341921e-05	1.41164540804899e-05	-Inf	0	453426952342231	PE	Glycerophospholipids
PE O-17:0;0/17:1;0	0	0	0	3.60063202735181e-05	3.37867745440328e-05	3.71630274245498e-05	-Inf	0	771136700234018	PE	Glycerophospholipids
PE O-17:0;0/18:2;0	0	0	0	9.35141348974848e-05	8.66516920808793e-05	8.84211362351186e-05	-Inf	0	527471130976017	PE	Glycerophospholipids
PE O-17:0;0/18:3;0	0	0	0	2.42621668556012e-05	2.80890056370466e-05	2.40919565295079e-05	-Inf	0	26122827950746	PE	Glycerophospholipids
PE O-17:0;0/20:5;0	0	0	0	0.000101037182544795	0.000134590267851053	8.42361245463569e-05	-Inf	0	187325835296564	PE	Glycerophospholipids
PE O-17:0;0/22:5;0	0	0	0	0.000169856399652206	0.000141574942720631	0.000124760524264944	-Inf	0	808994444891421	PE	Glycerophospholipids
PE O-17:0;0/22:6;0	0	0	0	7.2729631556171e-05	4.30138481557788e-05	0.000100468295350161	-Inf	0	491109558398535	PE	Glycerophospholipids
PE O-17:1;0/15:0;0	0	0	0	6.52759786849933e-06	5.3455858267058e-06	1.06411505477955e-05	-Inf	0	428152730243899	PE	Glycerophospholipids
PE O-17:1;0/16:1;0	0	0	0	7.14277903748456e-05	9.16591819371004e-05	9.60547542457504e-05	-Inf	0	761902631935762	PE	Glycerophospholipids
PE O-17:1;0/17:0;0	0	0	0	1.18245158053513e-05	1.46664237530901e-05	1.32504707958665e-05	-Inf	0	381335117595686	PE	Glycerophospholipids
PE O-17:1;0/18:1;0	0	0	0	0.000297016085615592	0.000268572529218034	0.000287604844703213	-Inf	0	864223044394283	PE	Glycerophospholipids
PE O-17:1;0/18:2;0	0	0	0	9.94098771039104e-05	8.66685961717232e-05	8.41440084634079e-05	-Inf	0	273972319311342	PE	Glycerophospholipids
PE O-17:1;0/19:1;0	0	0	0	1.07219743555881e-05	9.37046389550864e-06	6.25363255313618e-06	-Inf	0	219514548644717	PE	Glycerophospholipids
PE O-17:1;0/20:4;0	0	0	0	0.00136560671883842	0.00170158579740014	0.00136187335490091	-Inf	0	576875026615898	PE	Glycerophospholipids
PE O-17:1;0/20:5;0	0	0	0	0.00026891913698294	0.000261500328052661	0.000223367130362799	-Inf	0	313915258672674	PE	Glycerophospholipids
PE O-17:1;0/22:4;0	0	0	0	0.00010840944450541	0.000116267239758958	9.07713312546305e-05	-Inf	0	51004732347653	PE	Glycerophospholipids
PE O-17:1;0/22:5;0	0	0	0	0.000459043032614635	0.00021501583479879	0.000489005644679528	-Inf	0	466160690123793	PE	Glycerophospholipids
PE O-17:1;0/22:6;0	0	0	0	0.000646515572986719	0.000583860229658075	0.000581373813582756	-Inf	0	124299176453013	PE	Glycerophospholipids
PE O-17:2;0/16:0;0	0	0	0	5.03607983131965e-05	7.07687430103907e-05	6.41661662909329e-05	-Inf	0	93428199300978	PE	Glycerophospholipids
PE O-17:2;0/18:0;0	0	0	0	7.61587075482512e-06	6.4966728409601e-06	6.56343525514077e-06	-Inf	0	275431348078741	PE	Glycerophospholipids
PE O-17:2;0/18:1;0	0	0	0	0.000121534295022154	0.000107014345638377	0.000100319353732101	-Inf	0	324671065837143	PE	Glycerophospholipids
PE O-17:2;0/20:3;0	0	0	0	3.70721379716516e-05	6.31951192835221e-05	4.82329826718796e-05	-Inf	0	225838486984206	PE	Glycerophospholipids
PE O-17:2;0/20:4;0	0	0	0	0.000194493398261806	0.000145454687442052	0.000169184922686329	-Inf	0	688844540811013	PE	Glycerophospholipids
PE O-18:0;0/16:1;0	0	0	0	2.54418120313748e-05	2.39180872943182e-05	2.60495419767309e-05	-Inf	0	635467368529856	PE	Glycerophospholipids
PE O-18:0;0/18:1;0	0	0	0	0.000171825077895436	0.00014637101246448	0.000116595122229404	-Inf	0	119102659007201	PE	Glycerophospholipids
PE O-18:0;0/18:2;0	0	0	0	8.92594065814347e-05	0.000102161205512131	9.800811101072e-05	-Inf	0	154973602421288	PE	Glycerophospholipids
PE O-18:0;0/18:3;0	0	0	0	1.19340486772051e-05	1.1040996731242e-05	1.35303245686623e-05	-Inf	0	356113980311662	PE	Glycerophospholipids
PE O-18:0;0/20:2;0	0	0	0	2.32632229698697e-05	1.6750646365183e-05	2.31809309060505e-05	-Inf	0	103257855796949	PE	Glycerophospholipids
PE O-18:0;0/20:3;0	0	0	0	8.84210294862811e-05	8.92515160476186e-05	8.23364337294736e-05	-Inf	0	631977838185109	PE	Glycerophospholipids
PE O-18:0;0/20:4;0	0	0	0	0.00030929511497303	0.000270192404218883	0.000300145446899001	-Inf	0	161797730555624	PE	Glycerophospholipids
PE O-18:0;0/20:5;0	0	0	0	0.000146907722434751	0.000114685664816444	0.000118357297900593	-Inf	0	640386104989693	PE	Glycerophospholipids
PE O-18:0;0/22:4;0	0	0	0	8.08910373736643e-05	6.80160682219525e-05	8.27472874621562e-05	-Inf	0	357920348674482	PE	Glycerophospholipids
PE O-18:0;0/22:5;0	0	0	0	0.000292209106919176	0.000261587980187295	0.000301259676387188	-Inf	0	176887738355712	PE	Glycerophospholipids
PE O-18:0;0/22:6;0	0	0	0	9.4337634051591e-05	7.83207215520081e-05	8.6809320848883e-05	-Inf	0	284913651328063	PE	Glycerophospholipids
PE O-18:1;0/14:0;0	0	0	0	7.23662124471686e-05	7.73711729044249e-05	7.05581960223931e-05	-Inf	0	76909931176356	PE	Glycerophospholipids
PE O-18:1;0/14:1;0	0	0	0	NA	9.39587663529433e-06	9.22801334751389e-06	-Inf	0	573790944769538	PE	Glycerophospholipids
PE O-18:1;0/16:0;0	0	0	0	0.000256658585076201	0.0002678163509429	0.000268605148342666	-Inf	0	212848181358617	PE	Glycerophospholipids
PE O-18:1;0/16:2;0	0	0	0	3.68249883161599e-05	2.9983494412007e-05	3.37826251333197e-05	-Inf	0	346536976313943	PE	Glycerophospholipids
PE O-18:1;0/17:1;0	0	0	0	1.74448735586041e-05	1.68936947506184e-05	1.64354511522906e-05	-Inf	0	29713637254796	PE	Glycerophospholipids
PE O-18:1;0/18:1;0	0	0	0	0.00266850937204851	0.00271339285707138	0.00263552696102149	-Inf	0	7.12866e+08	PE	Glycerophospholipids
PE O-18:1;0/18:3;0	0	0	0	7.78451592438607e-05	6.93010527297246e-05	7.64512956956665e-05	-Inf	0	125843115867251	PE	Glycerophospholipids
PE O-18:1;0/20:1;0	0	0	0	0.000199665296169402	0.000188622220679459	0.000202849720508228	-Inf	0	478292068194972	PE	Glycerophospholipids
PE O-18:1;0/20:2;0	0	0	0	8.78859317364941e-05	0.000108480119635962	9.37377485880759e-05	-Inf	0	399036582006691	PE	Glycerophospholipids
PE O-18:1;0/20:3;0	0	0	0	0.00104733360549457	0.000947615248309039	0.000945755350421894	-Inf	0	116965823838471	PE	Glycerophospholipids
PE O-18:1;0/20:4;0	0	0	0	0.0070308808767946	0.00636448759963974	0.00610637273208663	-Inf	0	17902824526038	PE	Glycerophospholipids
PE O-18:1;0/22:3;0	0	0	0	0.00011631397125138	0.000109208416166642	0.000102098545135216	-Inf	0	140902631336494	PE	Glycerophospholipids
PE O-18:1;0/22:4;0	0	0	0	0.00102843902067199	0.00105323147320939	0.001001935029427	-Inf	0	207560186159805	PE	Glycerophospholipids
PE O-18:1;0/22:5;0	0	0	0	0.00399287090568128	0.00390337660440266	0.00378586939264253	-Inf	0	236839414461864	PE	Glycerophospholipids
PE O-18:1;0/24:5;0	0	0	0	NA	0.000124931011557871	0.000115593504828903	-Inf	0	247020881627466	PE	Glycerophospholipids
PE O-18:2;0/14:0;0	0	0	0	0.000109526824420971	0.000121334787381257	0.000109771212182011	-Inf	0	117521664863484	PE	Glycerophospholipids
PE O-18:2;0/15:0;0	0	0	0	1.89195504193621e-05	2.08522300295987e-05	1.82363821157998e-05	-Inf	0	163710091265688	PE	Glycerophospholipids
PE O-18:2;0/16:1;0	0	0	0	0.00026033457248143	0.00023236709787129	0.000261840602842097	-Inf	0	144866085323781	PE	Glycerophospholipids
PE O-18:2;0/17:0;0	0	0	0	1.29470527993148e-05	9.89924484308857e-06	8.96231409572197e-06	-Inf	0	12627564246009	PE	Glycerophospholipids
PE O-18:2;0/18:0;0	0	0	0	7.76869725454018e-05	9.33274850607356e-05	7.91811776134952e-05	-Inf	0	355121383766006	PE	Glycerophospholipids
PE O-18:2;0/18:2;0	0	0	0	0.000492685434481347	0.000415449802274826	0.000472262471817019	-Inf	0	251218372933703	PE	Glycerophospholipids
PE O-18:2;0/18:3;0	0	0	0	0.000104392404625042	8.20848949451498e-05	7.56793132997828e-05	-Inf	0	977176909214024	PE	Glycerophospholipids
PE O-18:2;0/20:1;0	0	0	0	4.52541824301918e-05	4.48603555555568e-05	4.65138445956415e-05	-Inf	0	119863774590964	PE	Glycerophospholipids
PE O-18:2;0/20:2;0	0	0	0	4.69182778918709e-05	3.70437903811945e-05	3.3057983565805e-05	-Inf	0	109715279724351	PE	Glycerophospholipids
PE O-18:2;0/20:3;0	0	0	0	0.000693804514371621	0.000674089692740594	0.000689232970944612	-Inf	0	7.5479e+09	PE	Glycerophospholipids
PE O-18:2;0/20:5;0	0	0	0	0.00216191248525537	0.00203138283837634	0.00222598348692734	-Inf	0	715278780799024	PE	Glycerophospholipids
PE O-18:2;0/22:3;0	0	0	0	9.32766987931624e-05	6.28911805693956e-05	9.42536226716409e-05	-Inf	0	148728518595229	PE	Glycerophospholipids
PE O-18:2;0/22:4;0	0	0	0	0.000581534799603157	0.000563773039209183	0.00056458310103867	-Inf	0	103190721985662	PE	Glycerophospholipids
PE O-18:2;0/22:5;0	0	0	0	0.00400622927248213	0.00392515631154798	0.00375078129756949	-Inf	0	374344079604671	PE	Glycerophospholipids
PE O-18:2;0/22:6;0	0	0	0	0.00171112910374415	0.001570219255563	0.00160456700754123	-Inf	0	677732906996399	PE	Glycerophospholipids
PE O-18:2;0/24:5;0	0	0	0	0.000165251961714936	0.000112483193059321	0.000230105655679192	-Inf	0	38083455006527	PE	Glycerophospholipids
PG 16:0;0_19:1;0	0	0	0	8.30978743276012e-06	1.03038319501639e-05	1.2502554183117e-05	-Inf	0	13355687809158	PG	Glycerophospholipids
PG 16:0;0_20:2;0	0	0	0	8.55004029359016e-06	8.3158208177761e-06	7.97572258935774e-06	-Inf	0	405168405380138	PG	Glycerophospholipids
PG 16:0;0_20:3;0	0	0	0	9.89220079187863e-06	8.22564483889568e-06	9.24834667823032e-06	-Inf	0	28174167128895	PG	Glycerophospholipids
PG 16:0;0_20:4;0	0	0	0	8.20077681363223e-06	8.79026319496823e-06	8.46697359917589e-06	-Inf	0	403137241248205	PG	Glycerophospholipids
PG 16:1;0_18:2;0	0	0	0	2.67626976010822e-05	2.32788378410387e-05	2.39863990341352e-05	-Inf	0	185116584636894	PG	Glycerophospholipids
PG 16:1;0_20:3;0	0	0	0	1.41941609723648e-05	1.41646486928168e-05	1.33742683218293e-05	-Inf	0	372368550357924	PG	Glycerophospholipids
PG 17:0;0_18:1;0	0	0	0	7.80442833437756e-06	9.55799433008346e-06	9.93287562894438e-06	-Inf	0	515811735127168	PG	Glycerophospholipids
PG 18:1;0_20:3;0	0	0	0	1.23942024116516e-05	1.10409268845658e-05	1.46127358041509e-05	-Inf	0	667155769323591	PG	Glycerophospholipids
PG 18:2;0_18:2;0	0	0	0	1.2010906751068e-05	9.99252172218283e-06	9.83228191274112e-06	-Inf	0	433565133531465	PG	Glycerophospholipids
PG 22:3;0_22:3;0	0	0	0	0.000133078307998849	0.000109468124202758	0.000125319059045272	-Inf	0	31950367940983	PG	Glycerophospholipids
PG 22:3;0_24:4;0	0	0	0	8.1561357652383e-05	8.30794484157428e-05	7.5686612198728e-05	-Inf	0	790919990590225	PG	Glycerophospholipids
PG 22:6;0_22:6;0	0	0	0	0.000117081920186607	9.90234494760862e-05	0.000112362578620554	-Inf	0	243020355732294	PG	Glycerophospholipids
PI 16:1;0_20:3;0	0	0	0	4.01499044866874e-05	5.2232579514633e-05	5.64297933263321e-05	-Inf	0	953977644691418	PI	Glycerophospholipids
PI 16:1;0_20:4;0	0	0	0	3.83980239761749e-05	4.41536866837065e-05	4.18227128467458e-05	-Inf	0	162154334695535	PI	Glycerophospholipids
PI 17:0;0_17:1;0	0	0	0	3.20620725756873e-05	4.25409828618926e-05	3.24941554246366e-05	-Inf	0	907022413397792	PI	Glycerophospholipids
PI 17:1;0_17:1;0	0	0	0	9.45357826476039e-06	8.74427662661775e-06	1.02987645127455e-05	-Inf	0	222997223182908	PI	Glycerophospholipids
PI 17:1;0_18:2;0	0	0	0	8.65301467871408e-05	7.8454025862924e-05	6.48234818522666e-05	-Inf	0	676813203670644	PI	Glycerophospholipids
PI 17:1;0_20:3;0	0	0	0	0.000100944261894886	0.000155323056039507	0.000111856830304844	-Inf	0	178320423217712	PI	Glycerophospholipids
PI 18:0;0_22:3;0	0	0	0	0.00218891948726158	0.00261366598890029	0.00166210398798338	-Inf	0	159232608081201	PI	Glycerophospholipids
PI 18:0;0_22:4;0	0	0	0	0.00157242093549576	0.00170562496673297	0.00129199648235102	-Inf	0	634245017453095	PI	Glycerophospholipids
PI 18:0;0_22:6;0	0	0	0	0.000517590728754104	0.000577681058673479	0.000528085394794167	-Inf	0	117062415002889	PI	Glycerophospholipids
PI 18:1;0_18:2;0	0	0	0	0.000419346780923681	0.000585585908831531	0.000507293153462832	-Inf	0	895199855431376	PI	Glycerophospholipids
PI 18:1;0_19:3;0	0	0	0	0.000129763826895706	NA	0.000143094886311693	-Inf	0	310786225947933	PI	Glycerophospholipids
PI 18:1;0_20:4;0	0	0	0	0.00323458521172005	0.00370499828923557	0.00336305270929975	-Inf	0	166675224814706	PI	Glycerophospholipids
PI 18:1;0_21:3;0	0	0	0	6.20230858236714e-05	5.09575795566619e-05	6.04467788823719e-05	-Inf	0	355469202118316	PI	Glycerophospholipids
PI 18:1;0_22:2;0	0	0	0	0.000598112264441148	0.000976593800598236	0.000564506656205452	-Inf	0	326565537308994	PI	Glycerophospholipids
PI 18:1;0_22:3;0	0	0	0	0.000500760676172456	0.000563863012924508	0.000446018048162288	-Inf	0	454069557489786	PI	Glycerophospholipids
PI 18:1;0_22:4;0	0	0	0	0.000409505491807919	0.0004716666552396	0.000422417568723808	-Inf	0	18942185811472	PI	Glycerophospholipids
PI 18:2;0_18:2;0	0	0	0	2.39906771888344e-05	3.61879823743281e-05	2.53905354787675e-05	-Inf	0	177691790938027	PI	Glycerophospholipids
PI 18:2;0_20:1;0	0	0	0	1.43660704311298e-05	NA	1.6648518523907e-05	-Inf	0	467662779584203	PI	Glycerophospholipids
PI 18:2;0_20:3;0	0	0	0	5.38971373962386e-05	6.29685375507399e-05	6.49114034530826e-05	-Inf	0	312333333414399	PI	Glycerophospholipids
PI 20:1;0_20:3;0	0	0	0	1.85190021770775e-05	1.7805457112911e-05	9.05033570175073e-06	-Inf	0	382051666039568	PI	Glycerophospholipids
PI 20:3;0_20:3;0	0	0	0	2.29913211318412e-05	2.58775847289207e-05	3.00858884327654e-05	-Inf	0	606995989545804	PI	Glycerophospholipids
PS 16:1;0_18:1;0	0	0	0	0.000231196600723811	0.000261651561123052	0.000221003431694814	-Inf	0	262284681016411	PS	Glycerophospholipids
PS 16:1;0_20:0;0	0	0	0	9.58051313693343e-05	0.000137028445566432	0.000115511599073029	-Inf	0	103472504761807	PS	Glycerophospholipids
PS 16:1;0_20:3;0	0	0	0	3.26148997800903e-05	3.45147853965485e-05	3.83507526896257e-05	-Inf	0	229406147513559	PS	Glycerophospholipids
PS 16:1;0_22:0;0	0	0	0	7.65242705643805e-05	6.32836287956587e-05	7.96328559181336e-05	-Inf	0	466328520828428	PS	Glycerophospholipids
PS 17:0;0_18:2;0	0	0	0	0.000112472152861741	0.000124908917683992	0.000146426562071663	-Inf	0	595615117550691	PS	Glycerophospholipids
PS 17:1;0_18:1;0	0	0	0	0.000270635539902192	0.000294269785766656	0.000329015029811099	-Inf	0	322176516174945	PS	Glycerophospholipids
PS 17:1;0_20:1;0	0	0	0	NA	5.30981704877291e-05	4.70058817807858e-05	-Inf	0	386966711459828	PS	Glycerophospholipids
PS 18:0;0_18:3;0	0	0	0	0.000291745140466077	0.000325605499392059	0.000279667413245653	-Inf	0	210773953323374	PS	Glycerophospholipids
PS 18:0;0_22:4;0	0	0	0	0.000869823092228213	0.000958617580830173	0.000907920837796372	-Inf	0	794096985369938	PS	Glycerophospholipids
PS 18:0;0_22:5;0	0	0	0	0.00207668739522337	0.00260548145875876	0.00224829808619847	-Inf	0	451474212119927	PS	Glycerophospholipids
PS 18:1;0_18:2;0	0	0	0	0.00058199967119078	0.000633933574712105	0.000574567766355349	-Inf	0	977490432348618	PS	Glycerophospholipids
PS 18:1;0_19:0;0	0	0	0	0.00123632009522229	0.00120530120525284	0.0013337070764159	-Inf	0	943526009160135	PS	Glycerophospholipids
PS 18:1;0_19:1;0	0	0	0	0.00179432935026071	0.00154142697879646	0.00174885152062816	-Inf	0	21024251385578	PS	Glycerophospholipids
PS 18:1;0_20:0;0	0	0	0	0.000798091056828686	0.000949481770310096	0.000809482178838162	-Inf	0	324547555067995	PS	Glycerophospholipids
PS 18:1;0_20:2;0	0	0	0	0.0005213757349373	0.000777498784909824	0.000445377803045623	-Inf	0	285837134017525	PS	Glycerophospholipids
PS 18:1;0_22:0;0	0	0	0	0.000517347699411418	0.000476045137464993	0.000550304537276466	-Inf	0	17383245696191	PS	Glycerophospholipids
PS 18:1;0_22:1;0	0	0	0	0.000403230599825403	0.000496994233559349	0.000412489663024141	-Inf	0	461564989699691	PS	Glycerophospholipids
PS 18:1;0_22:2;0	0	0	0	0.000152360800658309	NA	0.000163712115828895	-Inf	0	228534836012993	PS	Glycerophospholipids
PS 18:1;0_22:4;0	0	0	0	0.000390587700138259	0.000428826160732116	0.000429763136853009	-Inf	0	959169907275662	PS	Glycerophospholipids
PS 18:2;0_18:2;0	0	0	0	7.62007951243949e-06	6.7299469852088e-06	7.9536123336478e-06	-Inf	0	240453275272872	PS	Glycerophospholipids
PS 18:2;0_20:1;0	0	0	0	0.000183546829233805	0.000266394694154915	0.000172006485489053	-Inf	0	199469902242501	PS	Glycerophospholipids
PS 18:2;0_22:0;0	0	0	0	2.48433064287744e-05	2.86612291366374e-05	2.17327933948256e-05	-Inf	0	632175907287361	PS	Glycerophospholipids
PS 18:2;0_22:1;0	0	0	0	3.03222162870893e-05	NA	2.69888024285089e-05	-Inf	0	369864124395164	PS	Glycerophospholipids
TAG 49:1;0	0	0	0	0.000241860349317784	0.000268943511224957	0.000270365109562568	-Inf	0	126600920186931	TAG	Glycerolipids
TAG 50:0;0	0	0	0	0.000577450075347478	0.000521244778215443	0.000637908222518401	-Inf	0	336916990343339	TAG	Glycerolipids
TAG 51:2;0	0	0	0	0.000582024608829126	0.000590516308530184	0.000584872574232898	-Inf	0	1.81429e+09	TAG	Glycerolipids
TAG 52:0;0	0	0	0	0.000338865408489817	0.000428485285508596	0.000356690866149295	-Inf	0	530151973917189	TAG	Glycerolipids
TAG 54:1;0	0	0	0	0.00039509353563208	0.000369174241759118	0.000381839311002479	-Inf	0	383426522825421	TAG	Glycerolipids
TAG 54:4;0	0	0	0	0.000535983633135709	0.00050729630480423	0.000481706376251931	-Inf	0	949767426203171	TAG	Glycerolipids
TAG 56:3;0	0	0	0	0.000135111972840496	NA	0.000126946077030751	-Inf	0	198310608474114	TAG	Glycerolipids
CE 20:4;0	0	0	0	0.00481655772982521	0.00545871023723573	0.0049272351428171	-Inf	0	152619574225875	CE	Sterols
CE 22:6;0	0	0	0	0.000839731253362624	NA	0.000762314224075236	-Inf	0	307400147976468	CE	Sterols
DAG 16:1;0_22:4;0	0	0	0	1.1646468307638e-05	1.99084834970034e-05	1.43200046669915e-05	-Inf	0	244120595003236	DAG	Glycerolipids
DAG 17:0;0_17:1;0	0	0	0	1.59940008288484e-05	1.55575453277597e-05	NA	-Inf	0	880585944653139	DAG	Glycerolipids
DAG 17:1;0_17:1;0	0	0	0	9.77829494614392e-06	9.81911814934791e-06	8.64159442577612e-06	-Inf	0	167634788425133	DAG	Glycerolipids
DAG 18:1;0_22:0;0	0	0	0	0.000522535589516318	0.000409349884960969	0.000571454642164088	-Inf	0	905287950015544	DAG	Glycerolipids
HexCer 40:2;2	0	0	0	0.000135322342809722	0.000157485464820008	0.000138117847645893	-Inf	0	234535238947489	HexCer	Sphingolipids
LPC 14:0;0	0	0	0	0.000140425417341637	NA	0.000152553772933291	-Inf	0	263388842225738	LPC	Glycerophospholipid intermediates
LPC 14:1;0	0	0	0	0.000190595079043345	0.000175038418422236	0.000130703724383944	-Inf	0	115572866408965	LPC	Glycerophospholipid intermediates
LPC 20:1;0	0	0	0	0.000150876735017737	0.000164754000191471	0.000157405743116444	-Inf	0	645599641172817	LPC	Glycerophospholipid intermediates
LPC 22:3;0	0	0	0	0.000179525987557108	0.000274708426953292	0.000181533570846876	-Inf	0	212537556861464	LPC	Glycerophospholipid intermediates
LPE 16:0;0	0	0	0	0.000100948866915247	0.000107782577999229	0.000101110838516734	-Inf	0	474848128645319	LPE	Glycerophospholipid intermediates
LPE 20:0;0	0	0	0	0.000126307117574562	0.000123052173614415	0.000117923170812078	-Inf	0	397075263401747	LPE	Glycerophospholipid intermediates
LPE 20:5;0	0	0	0	2.62760260251477e-05	4.63390341608158e-05	4.22460941700163e-05	-Inf	0	246160886865622	LPE	Glycerophospholipid intermediates
LPE 22:5;0	0	0	0	5.97658535638898e-05	7.0958303550774e-05	5.88517360709916e-05	-Inf	0	377213468401887	LPE	Glycerophospholipid intermediates
LPE 22:6;0	0	0	0	6.85578973902405e-05	0.000100470402535811	8.3083047576064e-05	-Inf	0	118357888077478	LPE	Glycerophospholipid intermediates
LPE O-16:1;0	0	0	0	0.000207625205423932	0.00021798790166862	0.000214749369212064	-Inf	0	205547480979573	LPE	Glycerophospholipid intermediates
LPE O-18:2;0	0	0	0	9.15922379505936e-05	9.15305197767585e-05	9.21210190408378e-05	-Inf	0	4.1718e+08	LPE	Glycerophospholipid intermediates
LPI 20:4;0	0	0	0	4.9558510455772e-05	4.31073156700772e-05	4.41428443954636e-05	-Inf	0	191841590546018	LPI	Glycerophospholipid intermediates
PA 17:0;0_18:1;0	0	0	0	0.000140999929187483	0.000156620292946834	0.00011828759105662	-Inf	0	638204705983329	PA	Glycerophospholipids
PA 17:1;0_18:0;0	0	0	0	0.000102361267889085	0.000110900578466946	8.24331943995023e-05	-Inf	0	724273939482526	PA	Glycerophospholipids
PC 13:0;0_17:0;0	0	0	0	0.000970320755733966	0.00104872000916569	0.00103307580805753	-Inf	0	553963380426291	PC	Glycerophospholipids
PC 15:1;0_17:0;0	0	0	0	0.000549261930169824	0.000522621154759777	0.000635924993296534	-Inf	0	359057964356004	PC	Glycerophospholipids
PC 16:0;0_18:0;0	0	0	0	0.00826395815937519	0.00858737411752346	0.00809236327275277	-Inf	0	30449423920137	PC	Glycerophospholipids
PC 16:0;0_20:6;0	0	0	0	0.00411355589049859	NA	0.00465732247638011	-Inf	0	394179520813645	PC	Glycerophospholipids
PC 17:0;0_20:6;0	0	0	0	0.000817889142880733	0.000677697031090583	0.000750249434691412	-Inf	0	291092289002244	PC	Glycerophospholipids
PC 17:0;0_22:6;0	0	0	0	0.00037337488116131	0.000303455609790966	0.000459877459253146	-Inf	0	139577340180396	PC	Glycerophospholipids
PC 17:1;0_20:5;0	0	0	0	0.000779291260815261	0.000641053309512401	0.000799616030818294	-Inf	0	450097512739416	PC	Glycerophospholipids
PC 17:1;0_22:5;0	0	0	0	0.000223247614803807	0.00022578258746065	0.000329121154612491	-Inf	0	176031361215039	PC	Glycerophospholipids
PC O-16:2;0/17:1;0	0	0	0	0.000659605356763087	0.000435977385829271	0.000725368063742955	-Inf	0	201927924932028	PC	Glycerophospholipids
PC O-16:2;0/20:0;0	0	0	0	3.26181554815048e-06	2.9225671886859e-06	NA	-Inf	0	348872284325684	PC	Glycerophospholipids
PC O-16:2;0/20:2;0	0	0	0	2.97157009916175e-05	2.66076891354607e-05	2.2376578547206e-05	-Inf	0	650909874333466	PC	Glycerophospholipids
PC O-16:2;0/22:5;0	0	0	0	0.000177078606475521	0.00021651822383853	0.000175367900693784	-Inf	0	498494975659978	PC	Glycerophospholipids
PC O-17:0;0/20:5;0	0	0	0	8.71841465528648e-05	6.9421334318534e-05	8.97152198394888e-05	-Inf	0	599250039684999	PC	Glycerophospholipids
PC O-17:1;0/16:2;0	0	0	0	0.000241887464028866	0.000303494362985813	0.000255871387883073	-Inf	0	483913402551006	PC	Glycerophospholipids
PC O-17:1;0/20:4;0	0	0	0	8.63332419296699e-05	7.20819305253876e-05	8.6042829155169e-05	-Inf	0	331421399131797	PC	Glycerophospholipids
PC O-17:1;0/20:5;0	0	0	0	0.000190769053102165	0.000206394955042778	0.000126229338816497	-Inf	0	192100707683555	PC	Glycerophospholipids
PC O-17:2;0/16:1;0	0	0	0	0.000577203333022687	0.000386014764354105	0.000684222971462507	-Inf	0	243106881471077	PC	Glycerophospholipids
PC O-17:2;0/20:3;0	0	0	0	2.10287478715361e-05	1.50593826861005e-05	3.23730754491684e-05	-Inf	0	461115294757002	PC	Glycerophospholipids
PC O-17:2;0/20:4;0	0	0	0	0.000392524922007771	0.000450217989157959	0.000464532974667611	-Inf	0	254110636948264	PC	Glycerophospholipids
PC O-18:0;0/15:0;0	0	0	0	3.02010527752061e-06	NA	3.24214373245295e-06	-Inf	0	225629609190512	PC	Glycerophospholipids
PC O-18:0;0/15:1;0	0	0	0	6.94114615142539e-07	7.72238648154693e-07	7.57526534420193e-07	-Inf	0	104381751704724	PC	Glycerophospholipids
PE 12:1;0_15:1;0	0	0	0	0.000105899867953904	0.000133735518520071	9.14795849503694e-05	-Inf	0	123908121525647	PE	Glycerophospholipids
PE 15:0;0_20:5;0	0	0	0	0.000156531813172558	0.000237811973066398	0.000209447688702937	-Inf	0	137170262787191	PE	Glycerophospholipids
PE 17:2;0_18:0;0	0	0	0	0.000108400051891152	0.000131928453800903	9.06909445740389e-05	-Inf	0	115149033949887	PE	Glycerophospholipids
PE O-16:1;0/14:0;0	0	0	0	0.000185739753946516	0.000237498162900682	0.000180729886649754	-Inf	0	802601541994772	PE	Glycerophospholipids
PE O-16:1;0/16:2;0	0	0	0	9.12621997507338e-05	0.000158217935397721	0.000132262738067302	-Inf	0	22666241329194	PE	Glycerophospholipids
PE O-16:1;0/18:0;0	0	0	0	7.07353327084618e-05	7.40010905828607e-05	6.61775769675653e-05	-Inf	0	103969662477407	PE	Glycerophospholipids
PE O-16:2;0/22:5;0	0	0	0	0.00027641899417284	0.000272765037826837	NA	-Inf	0	42356412375479	PE	Glycerophospholipids
PE O-17:0;0/19:1;0	0	0	0	4.88661875431752e-06	4.02010195666393e-06	3.01099809059976e-06	-Inf	0	181083166950484	PE	Glycerophospholipids
PE O-17:2;0/17:0;0	0	0	0	6.1324926393961e-06	NA	6.67746047414723e-06	-Inf	0	270670953571663	PE	Glycerophospholipids
PE O-18:1;0/15:1;0	0	0	0	3.86203073905713e-06	3.65514914463015e-06	NA	-Inf	0	175161003113535	PE	Glycerophospholipids
PE O-18:1;0/18:0;0	0	0	0	2.77765833733191e-05	2.68910911042528e-05	2.12456055343904e-05	-Inf	0	647070629091339	PE	Glycerophospholipids
PG 16:0;0_22:5;0	0	0	0	1.23995667053696e-05	NA	1.19789633053607e-05	-Inf	0	109825275434657	PG	Glycerophospholipids
PG 16:1;0_16:2;0	0	0	0	1.61803742054887e-05	1.84467763534738e-05	1.29942731275323e-05	-Inf	0	978002514427282	PG	Glycerophospholipids
PG 16:1;0_19:1;0	0	0	0	3.51131324366135e-06	3.64396705603589e-06	3.78058110937472e-06	-Inf	0	454422188210943	PG	Glycerophospholipids
PG 16:1;0_22:3;0	0	0	0	5.53055662688318e-06	5.12070488559475e-06	6.8484528672388e-06	-Inf	0	788948164312032	PG	Glycerophospholipids
PG 16:1;0_22:4;0	0	0	0	3.52638655375764e-06	4.4107903542509e-06	3.66092909798134e-06	-Inf	0	502653298115238	PG	Glycerophospholipids
PG 16:1;0_22:5;0	0	0	0	1.82997942196696e-05	1.79632570992052e-05	1.62875584093503e-05	-Inf	0	125963809546436	PG	Glycerophospholipids
PG 16:1;0_22:6;0	0	0	0	1.6139605573232e-05	1.29202064585489e-05	1.57119429821348e-05	-Inf	0	4543829705205	PG	Glycerophospholipids
PG 16:2;0_22:3;0	0	0	0	6.37822960284898e-07	NA	6.83234164334749e-07	-Inf	0	218751263918663	PG	Glycerophospholipids
PG 17:0;0_18:2;0	0	0	0	2.63276671465396e-06	3.13905457921214e-06	2.6400998737455e-06	-Inf	0	355174788029766	PG	Glycerophospholipids
PG 17:1;0_18:1;0	0	0	0	2.22327629307347e-05	2.48385966215939e-05	2.3481673952355e-05	-Inf	0	102212889147098	PG	Glycerophospholipids
PG 17:1;0_18:2;0	0	0	0	1.66397211633181e-05	1.11349072744497e-05	1.15337619487657e-05	-Inf	0	178065037170418	PG	Glycerophospholipids
PG 18:0;0_20:4;0	0	0	0	4.34422308826943e-06	4.32519309590759e-06	5.88862428676009e-06	-Inf	0	112034482484386	PG	Glycerophospholipids
PG 18:1;0_18:3;0	0	0	0	1.111802006171e-05	1.02813386809239e-05	1.06633948680447e-05	-Inf	0	511604242703106	PG	Glycerophospholipids
PG 18:1;0_20:4;0	0	0	0	1.85355176271947e-05	2.37655617521055e-05	1.78350722487089e-05	-Inf	0	86002232691307	PG	Glycerophospholipids
PG 18:1;0_20:5;0	0	0	0	1.70424464023236e-05	1.72440513507662e-05	1.58388423052032e-05	-Inf	0	688611708801457	PG	Glycerophospholipids
PG 18:2;0_20:2;0	0	0	0	1.84298448154949e-06	1.42063656757227e-06	1.85438552273642e-06	-Inf	0	692603893699738	PG	Glycerophospholipids
PG 18:2;0_20:3;0	0	0	0	3.05373055230061e-06	3.97031614557907e-06	2.88454179221799e-06	-Inf	0	102677445624133	PG	Glycerophospholipids
PG 18:2;0_20:4;0	0	0	0	8.41951388313581e-06	7.71802899237065e-06	7.19270912017656e-06	-Inf	0	208156740776678	PG	Glycerophospholipids
PG 20:4;0_20:4;0	0	0	0	1.94642242990417e-05	3.51039140077614e-05	3.73461395581467e-05	-Inf	0	320857186931017	PG	Glycerophospholipids
PG 20:4;0_22:5;0	0	0	0	1.7215826769811e-05	NA	1.82578930617756e-05	-Inf	0	186957918185756	PG	Glycerophospholipids
PG 22:5;0_22:5;0	0	0	0	1.58218120243342e-05	1.65347907802681e-05	1.51261901359988e-05	-Inf	0	659411872333761	PG	Glycerophospholipids
PG 22:5;0_22:6;0	0	0	0	3.46701763269153e-05	3.06507798130791e-05	3.69632154075562e-05	-Inf	0	291494895000999	PG	Glycerophospholipids
PI 16:0;0_20:5;0	0	0	0	9.35890764349504e-05	0.000102641470788774	0.000101687275173471	-Inf	0	83517085042335	PI	Glycerophospholipids
PI 16:2;0_18:0;0	0	0	0	6.67193863982324e-05	6.49492457811071e-05	6.81519459944239e-05	-Inf	0	193327156773418	PI	Glycerophospholipids
PI 16:2;0_18:1;0	0	0	0	4.23573874303262e-05	5.24701113405648e-05	4.5980541021965e-05	-Inf	0	394859068265321	PI	Glycerophospholipids
PI 17:0;0_22:4;0	0	0	0	6.17352935630385e-05	4.81269457963321e-05	6.53088316375362e-05	-Inf	0	794052042816475	PI	Glycerophospholipids
PI 17:0;0_22:5;0	0	0	0	4.4079931275287e-05	7.2067865244305e-05	5.10070139228957e-05	-Inf	0	220616403850223	PI	Glycerophospholipids
PI 17:1;0_20:2;0	0	0	0	5.69089517486728e-05	NA	6.27856185973356e-05	-Inf	0	312311623046676	PI	Glycerophospholipids
PI 17:1;0_20:4;0	0	0	0	5.12553749750534e-05	7.8072040349844e-05	7.44068743940523e-05	-Inf	0	149394454986037	PI	Glycerophospholipids
PI 17:1;0_22:4;0	0	0	0	1.8416951156153e-05	NA	1.64680757458214e-05	-Inf	0	355282600876842	PI	Glycerophospholipids
PI 18:2;0_20:4;0	0	0	0	7.08345945259843e-05	8.39734426920717e-05	7.1671015345875e-05	-Inf	0	315000925283774	PI	Glycerophospholipids
PI 19:0;0_20:4;0	0	0	0	3.76460755529683e-05	2.62602760019466e-05	3.15209562862871e-05	-Inf	0	10528714663189	PI	Glycerophospholipids
PI 19:1;0_20:3;0	0	0	0	1.58483987704809e-05	1.03282048510406e-05	9.64618760112987e-06	-Inf	0	259925210217562	PI	Glycerophospholipids
PI 19:1;0_20:4;0	0	0	0	7.13755055846184e-05	8.64095425274845e-05	7.77875104323607e-05	-Inf	0	306253832588634	PI	Glycerophospholipids
PI 20:0;0_20:4;0	0	0	0	2.26273994460981e-05	2.60246456932328e-05	1.45501081171141e-05	-Inf	0	251132021320199	PI	Glycerophospholipids
PI 20:1;0_20:4;0	0	0	0	6.6120353073251e-05	6.51061724865269e-05	4.69307091017112e-05	-Inf	0	108421716895084	PI	Glycerophospholipids
PI 20:2;0_20:4;0	0	0	0	4.9408493177035e-05	5.97507097689298e-05	3.73736741808932e-05	-Inf	0	170760516173952	PI	Glycerophospholipids
PI 20:3;0_20:4;0	0	0	0	0.000231640837705651	0.00026220963761444	0.000234245941127812	-Inf	0	162133334679575	PI	Glycerophospholipids
PS 16:0;0_18:0;0	0	0	0	0.00056510651007967	0.00068410824769427	0.000489020782695013	-Inf	0	946353079849684	PS	Glycerophospholipids
PS 16:1;0_22:4;0	0	0	0	2.40770560029614e-05	2.61742992369363e-05	3.98271272812032e-05	-Inf	0	25993333435596	PS	Glycerophospholipids
PS 17:0;0_18:0;0	0	0	0	0.00215289549110363	NA	0.0021213983724421	-Inf	0	469114343047221	PS	Glycerophospholipids
PS 17:0;0_20:1;0	0	0	0	5.64964140202739e-05	5.10475741131321e-05	4.94441435252868e-05	-Inf	0	165937153238851	PS	Glycerophospholipids
PS 17:0;0_20:2;0	0	0	0	6.01570444184868e-05	6.29917265935414e-05	4.77337791438064e-05	-Inf	0	669863508947495	PS	Glycerophospholipids
PS 17:0;0_20:3;0	0	0	0	0.000492323045779861	0.000530897289066307	0.000497343156427897	-Inf	0	570213517727475	PS	Glycerophospholipids
PS 17:0;0_20:4;0	0	0	0	6.33910415176169e-05	5.71851279769541e-05	7.27974271643023e-05	-Inf	0	492070351380313	PS	Glycerophospholipids
PS 17:0;0_22:4;0	0	0	0	0.00108742853237849	NA	0.0012060358832634	-Inf	0	328937206774845	PS	Glycerophospholipids
PS 17:0;0_22:5;0	0	0	0	0.000461775603941341	0.000519591593607102	0.000608145324205838	-Inf	0	639137559553879	PS	Glycerophospholipids
PS 17:1;0_22:4;0	0	0	0	4.96769823945352e-05	5.35230165868539e-05	NA	-Inf	0	237144266909646	PS	Glycerophospholipids
PS 17:1;0_22:5;0	0	0	0	0.000463894293325608	0.000527328808228185	0.000513269635613913	-Inf	0	146783038776295	PS	Glycerophospholipids
PS 18:0;0_19:1;0	0	0	0	0.000550560299356324	0.000562024356378001	0.000586604733752796	-Inf	0	352194944289781	PS	Glycerophospholipids
PS 18:0;0_20:5;0	0	0	0	0.000122854470714469	0.00013104616873764	0.000176275755798273	-Inf	0	131554077468465	PS	Glycerophospholipids
PS 18:0;0_21:3;0	0	0	0	0.000538107670804306	0.000541014329411053	0.000469280892144084	-Inf	0	205642290146685	PS	Glycerophospholipids
PS 18:1;0_18:1;0	0	0	0	0.00278287589476925	0.00337628675440976	0.00289448859272794	-Inf	0	362019651806811	PS	Glycerophospholipids
PS 18:1;0_18:3;0	0	0	0	4.93874414477393e-05	6.35877241597797e-05	4.73808395097221e-05	-Inf	0	898411020226025	PS	Glycerophospholipids
PS 18:1;0_20:4;0	0	0	0	0.000179740902695522	0.000204000851748667	0.000304877310006046	-Inf	0	267487514994469	PS	Glycerophospholipids
PS 18:1;0_22:3;0	0	0	0	0.000125676600183626	0.000147942618244333	0.00013387407686232	-Inf	0	228331643821298	PS	Glycerophospholipids
PS 18:1;0_22:5;0	0	0	0	0.0012388616639465	0.00173817500238616	0.00107089634859862	-Inf	0	213515048695784	PS	Glycerophospholipids
PS 18:1;0_22:6;0	0	0	0	0.000229408807399843	0.000348900656225847	0.000334470842758489	-Inf	0	149745722866501	PS	Glycerophospholipids
PS 18:2;0_20:3;0	0	0	0	1.91580544633496e-05	1.76200571649241e-05	NA	-Inf	0	266068401490511	PS	Glycerophospholipids
PS 18:2;0_22:5;0	0	0	0	5.19504080811924e-05	9.08818133489274e-05	7.37759200239796e-05	-Inf	0	234918564872885	PS	Glycerophospholipids
PS 19:0;0_22:6;0	0	0	0	0.000758074259424723	0.000366873001149578	0.000799010044209277	-Inf	0	431587464230936	PS	Glycerophospholipids
TAG 48:0;0	0	0	0	0.000366493720396632	0.000439661579259005	0.000365887795779009	-Inf	0	390673500099347	TAG	Glycerolipids
TAG 51:1;0	0	0	0	0.000315890456523428	0.000332465414394699	0.000317015347772315	-Inf	0	276029138969017	TAG	Glycerolipids
TAG 52:4;0	0	0	0	0.00179671045114103	0.00210254437979367	0.00198087171316542	-Inf	0	205080122804614	TAG	Glycerolipids
TAG 52:5;0	0	0	0	0.000168579585660875	0.000154002198036701	0.000140196667339528	-Inf	0	280997596684343	TAG	Glycerolipids
TAG 53:1;0	0	0	0	0.000142602031672866	0.000134719860008787	0.000166645660725008	-Inf	0	418319562886711	TAG	Glycerolipids
TAG 53:2;0	0	0	0	0.000300546394572534	0.000319660294143334	0.000314316889818329	-Inf	0	333908450844299	TAG	Glycerolipids
TAG 53:3;0	0	0	0	0.000208982486816278	0.000166408717622283	0.000182746940741863	-Inf	0	441299995012008	TAG	Glycerolipids
TAG 54:5;0	0	0	0	0.000344720475879487	0.000360345080003713	0.000398890565788975	-Inf	0	190812448241826	TAG	Glycerolipids
TAG 54:6;0	0	0	0	0.000258571876748037	0.000216141573208901	0.000257373390644879	-Inf	0	325100748711408	TAG	Glycerolipids
TAG 56:4;0	0	0	0	0.000151973376346396	NA	0.000140021927127134	-Inf	0	260424884634537	TAG	Glycerolipids
TAG 56:5;0	0	0	0	0.000259680040039689	0.000241312044605165	0.000246576941854731	-Inf	0	479912428802797	TAG	Glycerolipids
TAG 56:6;0	0	0	0	0.000543958287033715	0.000609768710249801	0.000622426429766408	-Inf	0	168344482182367	TAG	Glycerolipids
TAG 56:7;0	0	0	0	0.000572606265298833	0.000614699080063199	0.000592593289415253	-Inf	0	419546318625045	TAG	Glycerolipids

## Sheet: Hep3B_WC_FC_ordered
Column1	Hep3B-WNT-1	Hep3B-WNT-2	Hep3B-WNT-3	Hep3B-CTRL-1	Hep3B-CTRL-2	Hep3B-CTRL-3	log2FC_W/C	Hep3B_FC	Pval_W/C	Class	Lipid species
Cer 34:0;3	0.000114201049165512	9.35144890692185e-05	0.000111655695201696	0	0	0	Inf	Inf	372191662543833	Cer	Sphingolipids
DAG 16:0;0_18:0;0	0.000828757192634862	0.000769748496007543	0.000910261869718269	0	0	0	Inf	Inf	23644389021576	DAG	Glycerolipids
DAG 18:1;0_20:3;0	8.23502871736243e-05	NA	7.22936909847403e-05	0	0	0	Inf	Inf	413415763829189	DAG	Glycerolipids
HexCer 42:1;2	0.000521042513182512	0.000390872314012295	0.000398628463922642	0	0	0	Inf	Inf	91846175415322	HexCer	Sphingolipids
LPA 16:0;0	3.78840413673977e-05	2.47500216760472e-05	2.61775288865236e-05	0	0	0	Inf	Inf	191851065833674	LPA	Glycerophospholipid intermediates
LPA 18:0;0	1.92872803447475e-05	2.09328389039853e-05	1.74478732790646e-05	0	0	0	Inf	Inf	273057821860759	LPA	Glycerophospholipid intermediates
LPA 18:1;0	2.60851689913883e-05	1.82795386687773e-05	1.85542370338065e-05	0	0	0	Inf	Inf	145443708020088	LPA	Glycerophospholipid intermediates
LPI 20:2;0	NA	2.17216731992257e-05	1.8611811714543e-05	0	0	0	Inf	Inf	489888230336033	LPI	Glycerophospholipid intermediates
PA 18:0;0_18:2;0	0.000106969629837018	7.63538069006588e-05	8.94862161651818e-05	0	0	0	Inf	Inf	937575613994828	PA	Glycerophospholipids
PC 15:0;0_18:3;0	0.00482826379715565	0.00484160015472161	NA	0	0	0	Inf	Inf	878004445258706	PC	Glycerophospholipids
PC 15:0;0_20:2;0	7.18310522367327e-05	NA	7.35418350156797e-05	0	0	0	Inf	Inf	749154735948872	PC	Glycerophospholipids
PC 15:1;0_16:1;0	0.0056377316545543	0.00525407211572625	0.00523444331043378	0	0	0	Inf	Inf	595918441854859	PC	Glycerophospholipids
PC 16:0;0_22:3;0	NA	7.05272917414816e-05	6.7188565079463e-05	0	0	0	Inf	Inf	154309255412708	PC	Glycerophospholipids
PC 16:0;0_24:1;0	0.000289953860950558	0.000303519427953502	0.000221410496035923	0	0	0	Inf	Inf	863935257909962	PC	Glycerophospholipids
PC 17:0;0_20:1;0	7.23811798663561e-05	0.000127240017149723	0.000112275871471171	0	0	0	Inf	Inf	239136390214571	PC	Glycerophospholipids
PC 17:1;0_19:1;0	NA	5.82999579701155e-05	6.26536155896422e-05	0	0	0	Inf	Inf	229048915051095	PC	Glycerophospholipids
PC 18:0;0_19:1;0	9.03265332920839e-05	0.000182460249540601	0.000188567925516874	0	0	0	Inf	Inf	401463248128385	PC	Glycerophospholipids
PC 20:1;0_20:5;0	NA	1.5409478806929e-05	1.33132638650249e-05	0	0	0	Inf	Inf	463789328057339	PC	Glycerophospholipids
PC O-16:0;0/18:0;0	NA	9.28746961331697e-06	8.74580279241656e-06	0	0	0	Inf	Inf	191164504116213	PC	Glycerophospholipids
PC O-16:1;0/18:1;0	NA	9.28051137287819e-05	9.57100434340793e-05	0	0	0	Inf	Inf	980923422439954	PC	Glycerophospholipids
PC O-16:2;0/18:0;0	NA	2.85197253955107e-05	2.97080927246141e-05	0	0	0	Inf	Inf	129909234170232	PC	Glycerophospholipids
PC O-17:0;0/17:0;0	NA	4.15640242409466e-05	4.38050900290415e-05	0	0	0	Inf	Inf	167083752220685	PC	Glycerophospholipids
PE 14:0;0_18:0;0	6.43222870997705e-05	7.12477174671008e-05	7.32564023035259e-05	0	0	0	Inf	Inf	150792661167703	PE	Glycerophospholipids
PE 15:0;0_17:0;0	3.85065040408863e-06	3.76488099461297e-06	NA	0	0	0	Inf	Inf	71695841847918	PE	Glycerophospholipids
PE 15:0;0_18:2;0	0.00215495705401111	NA	0.00229833817937126	0	0	0	Inf	Inf	204899368831176	PE	Glycerophospholipids
PE 15:0;0_20:3;0	1.11828018184913e-05	2.54530016759983e-05	1.95865472265972e-05	0	0	0	Inf	Inf	455186519267527	PE	Glycerophospholipids
PE 15:1;0_18:1;0	NA	0.00124602490021573	0.00130005621398958	0	0	0	Inf	Inf	135079123353546	PE	Glycerophospholipids
PE 16:0;0_17:2;0	0.000422493823047713	0.000800221832098039	0.000873256541440446	0	0	0	Inf	Inf	377243601126017	PE	Glycerophospholipids
PE 16:1;0_22:1;0	7.95484859909505e-05	8.55777816128013e-05	7.96123713958452e-05	0	0	0	Inf	Inf	600012197682365	PE	Glycerophospholipids
PE 18:1;0_21:2;0	NA	4.58907209917485e-05	4.20486226205594e-05	0	0	0	Inf	Inf	277964464344625	PE	Glycerophospholipids
PE O-16:0;0/16:1;0	6.36243690043271e-05	5.83076963544543e-05	8.26619777499799e-05	0	0	0	Inf	Inf	11548594390605	PE	Glycerophospholipids
PE O-16:1;0/16:1;0	0.000352727966275209	0.000390113273778714	0.000503344281237412	0	0	0	Inf	Inf	116740927987135	PE	Glycerophospholipids
PE O-16:1;0/18:2;0	5.12740392084271e-05	2.89198790695776e-05	3.14417011270818e-05	0	0	0	Inf	Inf	342412357896134	PE	Glycerophospholipids
PE O-16:1;0/22:6;0	0.000263805244778765	0.000281860767969789	0.000355518433082565	0	0	0	Inf	Inf	860706873540776	PE	Glycerophospholipids
PE O-16:2;0/18:1;0	3.1235180472424e-05	1.74981298623159e-05	1.76462836891957e-05	0	0	0	Inf	Inf	398543272682928	PE	Glycerophospholipids
PE O-17:0;0/17:2;0	2.78925139461737e-06	2.59375288442196e-06	2.2402912759199e-06	0	0	0	Inf	Inf	397271498807598	PE	Glycerophospholipids
PE O-17:1;0/15:0;0	1.11994578076113e-05	1.14706994859404e-05	1.67047925426712e-05	0	0	0	Inf	Inf	181282773715232	PE	Glycerophospholipids
PE O-18:1;0/14:0;0	1.64668995525342e-05	1.70896212625847e-05	2.33916133400119e-05	0	0	0	Inf	Inf	13305377388037	PE	Glycerophospholipids
PE O-18:2;0/14:0;0	5.49188128217233e-05	6.55587991395438e-05	6.4884298635826e-05	0	0	0	Inf	Inf	308492566862238	PE	Glycerophospholipids
PE O-18:2;0/16:1;0	6.64744679873149e-05	4.05156597001478e-05	4.4223276008441e-05	0	0	0	Inf	Inf	249006548215933	PE	Glycerophospholipids
PE O-18:2;0/20:5;0	0.000293787642504992	0.000270085858358347	0.000218419173058175	0	0	0	Inf	Inf	720239162022267	PE	Glycerophospholipids
PG 14:0;0_18:2;0	NA	7.88678541496532e-07	7.4921582188571e-07	0	0	0	Inf	Inf	163322243382977	PG	Glycerophospholipids
PG 16:0;0_20:3;0	2.61675328944328e-06	4.65343098063732e-06	3.67586815860719e-06	0	0	0	Inf	Inf	25008591663756	PG	Glycerophospholipids
PG 16:1;0_16:1;0	NA	1.08743674927059e-05	1.08653317847612e-05	0	0	0	Inf	Inf	264599336461452	PG	Glycerophospholipids
PG 16:1;0_18:2;0	NA	1.00127165263781e-05	1.15410330626469e-05	0	0	0	Inf	Inf	450655140771523	PG	Glycerophospholipids
PI 14:0;0_18:0;0	0.000160708807798677	0.000134375311457312	0.000187134784401482	0	0	0	Inf	Inf	885876459527188	PI	Glycerophospholipids
PI 15:0;0_18:1;0	6.56346758972898e-05	3.02594700983051e-05	5.15054289464088e-05	0	0	0	Inf	Inf	411008116400823	PI	Glycerophospholipids
PI 16:1;0_19:1;0	2.81982299083215e-05	2.00354825206019e-05	2.2565992784966e-05	0	0	0	Inf	Inf	102882938269582	PI	Glycerophospholipids
PI 16:1;0_20:3;0	0.000346410911185982	0.000363421435030933	0.000420717586580625	0	0	0	Inf	Inf	353851218885385	PI	Glycerophospholipids
PI 16:1;0_20:4;0	0.000120637703146873	9.49175314945912e-05	9.59432853017472e-05	0	0	0	Inf	Inf	64928256093572	PI	Glycerophospholipids
PI 17:1;0_17:1;0	1.34776003840258e-05	7.20353601205317e-06	1.34722417174603e-05	0	0	0	Inf	Inf	321030096622968	PI	Glycerophospholipids
PI 17:1;0_20:3;0	0.000120542315034985	6.86059569650661e-05	8.79019464104167e-05	0	0	0	Inf	Inf	258947644669738	PI	Glycerophospholipids
PI 18:0;0_22:3;0	0.00198079588318828	0.00131835942061816	0.00205785586567746	0	0	0	Inf	Inf	168417645064798	PI	Glycerophospholipids
PI 18:0;0_22:4;0	0.00137423149067451	0.00183754314897086	0.00175782459769131	0	0	0	Inf	Inf	737117950710826	PI	Glycerophospholipids
PI 18:0;0_22:6;0	0.000799689065700983	0.000633211646281557	0.000690360298354283	0	0	0	Inf	Inf	472792766803697	PI	Glycerophospholipids
PI 18:1;0_18:2;0	0.00134513330415237	0.00102329407012572	0.00112207891074798	0	0	0	Inf	Inf	662662991023318	PI	Glycerophospholipids
PI 18:1;0_19:3;0	8.50181870189718e-05	7.36606246247697e-05	7.42125989363428e-05	0	0	0	Inf	Inf	226062654010658	PI	Glycerophospholipids
PI 18:1;0_20:4;0	0.00375576637077874	0.00293803522651201	0.00306144701622856	0	0	0	Inf	Inf	607045226324961	PI	Glycerophospholipids
PI 18:1;0_21:3;0	0.00011544716795747	5.87695566212935e-05	8.24411264075821e-05	0	0	0	Inf	Inf	349800044440364	PI	Glycerophospholipids
PI 18:1;0_22:2;0	0.00264928152050794	0.00235348686869994	0.00289635972439224	0	0	0	Inf	Inf	353310914429331	PI	Glycerophospholipids
PI 18:1;0_22:3;0	NA	0.000890708119706165	0.00103466121155793	0	0	0	Inf	Inf	475094261407267	PI	Glycerophospholipids
PI 18:1;0_22:4;0	0.000265180054691164	0.000254207218358073	0.000284940501217416	0	0	0	Inf	Inf	11229440761819	PI	Glycerophospholipids
PI 18:2;0_20:1;0	3.2038804510892e-05	1.96496052326056e-05	2.04463921992617e-05	0	0	0	Inf	Inf	266211173703545	PI	Glycerophospholipids
PI 18:2;0_20:3;0	NA	9.93164080507452e-05	9.31373474600971e-05	0	0	0	Inf	Inf	204327595114798	PI	Glycerophospholipids
PI 20:1;0_20:3;0	5.76385393107029e-05	5.69479228461022e-05	6.65845062118896e-05	0	0	0	Inf	Inf	263058883199373	PI	Glycerophospholipids
PI 20:3;0_20:3;0	5.94440734172484e-05	5.04081602412656e-05	4.92432001421434e-05	0	0	0	Inf	Inf	367487525160316	PI	Glycerophospholipids
PS 16:1;0_18:1;0	0.00128970421902696	0.000976902597128562	0.00099542436261642	0	0	0	Inf	Inf	857150154956044	PS	Glycerophospholipids
PS 16:1;0_19:0;0	0.000196046963585606	0.000167673939535719	0.000206187908580523	0	0	0	Inf	Inf	366086704323906	PS	Glycerophospholipids
PS 16:1;0_20:0;0	0.000165233030425523	0.000148626976347795	0.000140759928535751	0	0	0	Inf	Inf	225811939424891	PS	Glycerophospholipids
PS 16:1;0_22:0;0	0.000144714925826489	8.20249728662248e-05	8.7704268886658e-05	0	0	0	Inf	Inf	345914038098278	PS	Glycerophospholipids
PS 16:1;0_24:1;0	NA	3.61187950925253e-05	3.73495010653405e-05	0	0	0	Inf	Inf	106633544457968	PS	Glycerophospholipids
PS 17:0;0_18:2;0	0.000496510201920879	0.000245054546004564	0.00035718150102718	0	0	0	Inf	Inf	372456112657494	PS	Glycerophospholipids
PS 17:1;0_18:1;0	0.000649391401759141	0.000289664033044266	0.000495389869584602	0	0	0	Inf	Inf	443562920165056	PS	Glycerophospholipids
PS 17:1;0_20:1;0	3.24493205917342e-05	2.5187742340789e-05	3.44397740081757e-05	0	0	0	Inf	Inf	828754996921032	PS	Glycerophospholipids
PS 18:0;0_18:3;0	0.000185800165804745	0.000148477194321356	0.000143851029631228	0	0	0	Inf	Inf	687088079887971	PS	Glycerophospholipids
PS 18:0;0_22:4;0	NA	0.000285992468190209	0.00031903364158857	0	0	0	Inf	Inf	347320391310802	PS	Glycerophospholipids
PS 18:1;0_18:2;0	0.000669124010135442	0.000452715792288459	0.000483535908615346	0	0	0	Inf	Inf	155804243074573	PS	Glycerophospholipids
PS 18:1;0_19:0;0	0.000378206285851452	0.000301190337558464	0.000349872336186607	0	0	0	Inf	Inf	42693928629755	PS	Glycerophospholipids
PS 18:1;0_19:1;0	0.00139231498198918	0.000996050597288013	0.00114339840183835	0	0	0	Inf	Inf	951098751614	PS	Glycerophospholipids
PS 18:1;0_22:1;0	NA	0.000155664022857006	0.000167782385242694	0	0	0	Inf	Inf	238406800130735	PS	Glycerophospholipids
PS 18:2;0_19:0;0	NA	0.000131877942262277	0.000153263077021201	0	0	0	Inf	Inf	476562785922262	PS	Glycerophospholipids
Cer 36:0;3	0.000135645906391382	6.30226907114523e-05	9.70633313867569e-05	0	0	0	Inf	Inf	424265545290821	Cer	Sphingolipids
LPA 16:1;0	5.83581297311151e-06	5.17258292091463e-06	4.78936559104538e-06	0	0	0	Inf	Inf	335243477516666	LPA	Glycerophospholipid intermediates
LPC 12:1;0	NA	0.000136419961122612	0.000130013372404084	0	0	0	Inf	Inf	153050491030244	LPC	Glycerophospholipid intermediates
LPC 14:0;0	0.00205168932061907	0.00215168465393932	0.00167594536788545	0	0	0	Inf	Inf	541633190692429	LPC	Glycerophospholipid intermediates
LPC 14:1;0	0.00171810071476295	0.00117136589704465	0.00115171128012862	0	0	0	Inf	Inf	184611921754099	LPC	Glycerophospholipid intermediates
LPE 16:0;0	0.00133871669930441	0.00123879480392393	0.00126924329308982	0	0	0	Inf	Inf	53135608435974	LPE	Glycerophospholipid intermediates
LPE 20:0;0	4.32039510360589e-05	5.24848348407977e-05	4.19274279675975e-05	0	0	0	Inf	Inf	521867864661758	LPE	Glycerophospholipid intermediates
LPE 20:5;0	NA	2.68648670663703e-05	3.0010509939402e-05	0	0	0	Inf	Inf	351741012624571	LPE	Glycerophospholipid intermediates
LPE 22:6;0	5.26166991889281e-05	4.26329725232743e-05	4.14699181328748e-05	0	0	0	Inf	Inf	59720531447952	LPE	Glycerophospholipid intermediates
LPI 20:4;0	3.90066071562795e-05	4.82077862472002e-05	4.41071477073784e-05	0	0	0	Inf	Inf	367606034402911	LPI	Glycerophospholipid intermediates
LPS 20:4;0	1.36477258999065e-05	1.82498704610274e-05	1.80188855269642e-05	0	0	0	Inf	Inf	799805874920386	LPS	Glycerophospholipid intermediates
PA 16:0;0_16:1;0	0.000539327728487094	0.00032577547984156	0.000330088699781652	0	0	0	Inf	Inf	298970975535538	PA	Glycerophospholipids
PA 16:0;0_18:2;0	0.000137766957166472	8.07822059861873e-05	8.41488903728324e-05	0	0	0	Inf	Inf	318784021252271	PA	Glycerophospholipids
PA 16:0;0_20:3;0	8.04803581966691e-05	5.27870886501302e-05	6.14028882772081e-05	0	0	0	Inf	Inf	15530424984427	PA	Glycerophospholipids
PA 16:1;0_18:1;0	0.00016136983226285	8.37490061549251e-05	9.48275699196377e-05	0	0	0	Inf	Inf	428379106971276	PA	Glycerophospholipids
PA 16:1;0_18:2;0	0.00023368060693357	0.000247925731752359	NA	0	0	0	Inf	Inf	188246791993141	PA	Glycerophospholipids
PA 18:0;0_20:4;0	0.000106936350386185	9.15990694640627e-05	9.67543469144264e-05	0	0	0	Inf	Inf	208918489298941	PA	Glycerophospholipids
PA 18:1;0_18:2;0	0.000106858353170995	5.26740566145791e-05	6.49383172618742e-05	0	0	0	Inf	Inf	448551124144021	PA	Glycerophospholipids
PC 14:1;0_15:0;0	0.00015353935095637	0.000195031879519759	9.58394240649175e-05	0	0	0	Inf	Inf	356903217617214	PC	Glycerophospholipids
PC 15:0;0_20:5;0	0.00481355816113327	0.00481106958660473	0.00432404488413044	0	0	0	Inf	Inf	122310469398432	PC	Glycerophospholipids
PC 17:0;0_20:6;0	0.000550263930154636	0.000531530839013496	0.000526418615500206	0	0	0	Inf	Inf	182767840881357	PC	Glycerophospholipids
PC 17:1;0_20:5;0	0.000281135423767389	0.000338456046705201	0.000261481639446358	0	0	0	Inf	Inf	612458649474342	PC	Glycerophospholipids
PE 12:0;0_18:0;0	2.30933093777406e-05	2.44513937465684e-05	2.64197636218875e-05	0	0	0	Inf	Inf	15304732121758	PE	Glycerophospholipids
PE 15:1;0_22:5;0	NA	5.2700755033848e-05	5.06888105303761e-05	0	0	0	Inf	Inf	12386956097727	PE	Glycerophospholipids
PE O-16:1;0/14:0;0	0.000175310550915093	0.000193884640819997	0.000264635387576346	0	0	0	Inf	Inf	16188035799325	PE	Glycerophospholipids
PE O-17:0;0/15:1;0	7.80775454687438e-06	7.99600210640345e-06	NA	0	0	0	Inf	Inf	758278260380891	PE	Glycerophospholipids
PG 16:1;0_17:0;0	0.00025943666332758	0.000253350988949106	0.000328354601529767	0	0	0	Inf	Inf	727804328868912	PG	Glycerophospholipids
PG 16:1;0_17:1;0	2.09595738094435e-05	2.35739134050741e-05	1.14310112330897e-05	0	0	0	Inf	Inf	369686289311539	PG	Glycerophospholipids
PG 16:1;0_19:2;0	NA	8.28164098309169e-06	9.13773873235252e-06	0	0	0	Inf	Inf	312623412003969	PG	Glycerophospholipids
PG 17:1;0_18:2;0	NA	9.45089161268873e-06	9.2519641724608e-06	0	0	0	Inf	Inf	677096417272902	PG	Glycerophospholipids
PI 14:0;0_16:1;0	5.24837570178039e-05	3.98708936989627e-05	4.24825631017494e-05	0	0	0	Inf	Inf	723408519770147	PI	Glycerophospholipids
PI 14:0;0_17:1;0	NA	2.6716653436856e-06	2.37498386959215e-06	0	0	0	Inf	Inf	373824595533992	PI	Glycerophospholipids
PI 14:0;0_20:2;0	2.71019082744556e-05	1.90300864530377e-05	2.08571558337132e-05	0	0	0	Inf	Inf	117654685767577	PI	Glycerophospholipids
PI 14:0;0_20:3;0	NA	1.20554171194021e-05	1.03446374848695e-05	0	0	0	Inf	Inf	485269320083785	PI	Glycerophospholipids
PI 14:1;0_16:0;0	8.98693969345316e-05	8.5784665785157e-05	8.10883685051394e-05	0	0	0	Inf	Inf	877579311764211	PI	Glycerophospholipids
PI 15:1;0_16:0;0	NA	1.61760317966e-05	1.81478583148678e-05	0	0	0	Inf	Inf	365321512848934	PI	Glycerophospholipids
PI 15:1;0_18:1;0	3.34240624207103e-05	3.64443736810365e-05	3.45763140455231e-05	0	0	0	Inf	Inf	638309698145068	PI	Glycerophospholipids
PI 16:0;0_20:5;0	0.000400870433084656	0.000317828494293625	0.000333828019891605	0	0	0	Inf	Inf	521550059428235	PI	Glycerophospholipids
PI 16:0;0_21:2;0	6.34400948379672e-05	4.9771722965242e-05	5.6440189997378e-05	0	0	0	Inf	Inf	483397031881258	PI	Glycerophospholipids
PI 16:0;0_24:5;0	5.6484090345639e-05	4.97970393665735e-05	5.61116128998422e-05	0	0	0	Inf	Inf	160259967050059	PI	Glycerophospholipids
PI 16:1;0_17:1;0	2.37545914631644e-05	2.11712761513124e-05	2.13518919883705e-05	0	0	0	Inf	Inf	141740408020172	PI	Glycerophospholipids
PI 16:2;0_18:1;0	5.82893998736886e-05	3.41713479180134e-05	4.02012159803034e-05	0	0	0	Inf	Inf	258186549741767	PI	Glycerophospholipids
PI 17:1;0_20:2;0	7.6183018756173e-05	3.40379660007969e-05	6.10199019530906e-05	0	0	0	Inf	Inf	43594596393893	PI	Glycerophospholipids
PI 17:1;0_20:4;0	8.49826651174912e-05	4.61755947136313e-05	5.13159300147598e-05	0	0	0	Inf	Inf	377778393851061	PI	Glycerophospholipids
PI 18:0;0_24:5;0	NA	4.17816532301383e-05	3.73030487719494e-05	0	0	0	Inf	Inf	360136160443359	PI	Glycerophospholipids
PI 18:1;0_21:2;0	5.89426345521997e-05	4.91282864127662e-05	5.69423001812016e-05	0	0	0	Inf	Inf	295026642705678	PI	Glycerophospholipids
PI 18:1;0_22:6;0	0.000472508175585076	0.000342882615989773	0.000376312070008362	0	0	0	Inf	Inf	943211694656736	PI	Glycerophospholipids
PI 18:2;0_20:4;0	8.44409625364399e-05	6.4994802659406e-05	8.12898386902515e-05	0	0	0	Inf	Inf	608304244655835	PI	Glycerophospholipids
PI 19:0;0_20:4;0	1.99246314027769e-05	1.43850068204258e-05	1.55834805829764e-05	0	0	0	Inf	Inf	100830182711499	PI	Glycerophospholipids
PI 19:1;0_20:2;0	NA	9.66341822573311e-06	1.07226907023174e-05	0	0	0	Inf	Inf	330493617965671	PI	Glycerophospholipids
PI 19:1;0_20:3;0	NA	8.37292049547546e-06	9.37892454484311e-06	0	0	0	Inf	Inf	36038946100341	PI	Glycerophospholipids
PI 20:1;0_20:2;0	0.000303721446128232	0.000212657525811665	0.000248826335032786	0	0	0	Inf	Inf	10600548175104	PI	Glycerophospholipids
PI 20:1;0_20:4;0	3.2001066659787e-05	2.78304706130608e-05	2.7297129266355e-05	0	0	0	Inf	Inf	261147283553308	PI	Glycerophospholipids
PI 20:2;0_20:4;0	NA	2.31439894007452e-05	2.20649313380436e-05	0	0	0	Inf	Inf	151921187524882	PI	Glycerophospholipids
PI 20:3;0_20:4;0	8.03624758921247e-05	7.00659410090964e-05	7.7345648774425e-05	0	0	0	Inf	Inf	161626102501526	PI	Glycerophospholipids
PI 20:4;0_22:1;0	NA	8.65528394429823e-06	8.86254919124491e-06	0	0	0	Inf	Inf	753192456554977	PI	Glycerophospholipids
PS 14:0;0_16:0;0	0.000242275836068559	0.000222069157293608	0.000223043686846262	0	0	0	Inf	Inf	823457806487166	PS	Glycerophospholipids
PS 14:0;0_17:0;0	NA	5.18992170786349e-05	5.68079989504821e-05	0	0	0	Inf	Inf	287276803113628	PS	Glycerophospholipids
PS 14:1;0_18:0;0	NA	9.35620940939518e-05	9.98579783648381e-05	0	0	0	Inf	Inf	207148601854738	PS	Glycerophospholipids
PS 15:0;0_18:0;0	6.05731200900887e-05	8.1476982732353e-05	8.07512068864037e-05	0	0	0	Inf	Inf	840066263003582	PS	Glycerophospholipids
PS 15:0;0_18:1;0	0.000220872039151285	0.000181466397158389	0.000188859128345497	0	0	0	Inf	Inf	374449057708588	PS	Glycerophospholipids
PS 16:0;0_17:0;0	0.000153265581334248	0.000171958609212806	0.000175996554401575	0	0	0	Inf	Inf	17516632674412	PS	Glycerophospholipids
PS 16:0;0_18:0;0	0.00157315056212893	0.00126664194025019	0.0014748626895882	0	0	0	Inf	Inf	392397685975596	PS	Glycerophospholipids
PS 16:0;0_18:3;0	NA	6.78332928794351e-05	6.7427284932387e-05	0	0	0	Inf	Inf	191091827886539	PS	Glycerophospholipids
PS 16:0;0_19:1;0	0.00044757196907806	0.000387772244251611	0.000408980002226159	0	0	0	Inf	Inf	177623015378615	PS	Glycerophospholipids
PS 16:0;0_20:5;0	0.000275273640073667	0.000224720460713842	0.000193735095280524	0	0	0	Inf	Inf	103956561454383	PS	Glycerophospholipids
PS 16:0;0_22:1;0	NA	0.000131237223558959	0.000148250052087367	0	0	0	Inf	Inf	387042862264998	PS	Glycerophospholipids
PS 16:0;0_22:6;0	0.0028580606152511	0.00251848889998661	0.00259495882645059	0	0	0	Inf	Inf	149463058516445	PS	Glycerophospholipids
PS 16:1;0_20:4;0	2.60533337731545e-05	2.68082739991749e-05	1.90001470501902e-05	0	0	0	Inf	Inf	106036949941371	PS	Glycerophospholipids
PS 16:2;0_18:0;0	NA	0.000130923800022489	0.000142736973121524	0	0	0	Inf	Inf	274640513682027	PS	Glycerophospholipids
PS 17:0;0_20:1;0	4.01204555100637e-05	3.39272445110879e-05	4.77381130421981e-05	0	0	0	Inf	Inf	954106420403054	PS	Glycerophospholipids
PS 17:0;0_20:2;0	6.79922941003585e-05	4.03303016367968e-05	4.0519021528249e-05	0	0	0	Inf	Inf	326355451451165	PS	Glycerophospholipids
PS 17:0;0_20:3;0	0.000695684234062632	0.000388719863666956	0.000365251942155292	0	0	0	Inf	Inf	45258922711862	PS	Glycerophospholipids
PS 17:0;0_20:4;0	0.000283815697558965	0.000239378232985608	0.000258805210027771	0	0	0	Inf	Inf	242574019047678	PS	Glycerophospholipids
PS 17:0;0_20:5;0	0.000187874883130054	0.000182211444612423	0.000214166196646207	0	0	0	Inf	Inf	254540967306475	PS	Glycerophospholipids
PS 17:0;0_22:5;0	0.00113013175977488	0.00089208751343742	0.000694744330418376	0	0	0	Inf	Inf	187734078301933	PS	Glycerophospholipids
PS 17:1;0_20:3;0	2.74708763303429e-05	2.75264284675197e-05	2.66599100950382e-05	0	0	0	Inf	Inf	105834079467662	PS	Glycerophospholipids
PS 17:1;0_20:4;0	0.000184087175950785	0.00012641558088351	0.000136477396080225	0	0	0	Inf	Inf	139522084888908	PS	Glycerophospholipids
PS 18:0;0_19:1;0	0.000178912198814132	0.00017335965602779	0.000195765177778454	0	0	0	Inf	Inf	135710545872277	PS	Glycerophospholipids
PS 18:0;0_19:2;0	0.000181245055129093	0.000147464966147709	0.000181024357547492	0	0	0	Inf	Inf	433485530479662	PS	Glycerophospholipids
PS 18:0;0_20:5;0	0.000221016836972383	0.000240285759515937	0.00022131359202911	0	0	0	Inf	Inf	783817533564973	PS	Glycerophospholipids
PS 18:0;0_22:2;0	NA	4.82691164783669e-05	4.69146368469249e-05	0	0	0	Inf	Inf	905858707905055	PS	Glycerophospholipids
PS 18:1;0_18:1;0	0.00207042386035922	0.00165811101043794	0.0018728497600642	0	0	0	Inf	Inf	404143911896292	PS	Glycerophospholipids
PS 18:1;0_20:4;0	0.000220673806906536	0.000209342531614164	0.000219786405251824	0	0	0	Inf	Inf	28201610376673	PS	Glycerophospholipids
PS 18:1;0_22:6;0	NA	0.000943339843273797	0.000974972296528757	0	0	0	Inf	Inf	104967381662649	PS	Glycerophospholipids
PS 18:2;0_20:4;0	5.92724295427185e-05	5.90094231289476e-05	5.04712047115364e-05	0	0	0	Inf	Inf	26308143462202	PS	Glycerophospholipids
PS 19:0;0_20:4;0	NA	0.00070801151564575	0.000795789681245215	0	0	0	Inf	Inf	371179248113567	PS	Glycerophospholipids
PS 19:0;0_22:6;0	0.000221564822857037	0.000128037529160892	0.000215247808037605	0	0	0	Inf	Inf	247403252342636	PS	Glycerophospholipids
PS 20:0;0_20:4;0	NA	2.54174696588413e-05	2.21562899818405e-05	0	0	0	Inf	Inf	435721001593628	PS	Glycerophospholipids
PE O-18:2;0/20:4;0	0.00106508459244785	0.000994440868422203	0.00105593252477234	0.000198882866952382	103844609857137	0.000145225955634452	2.79802359314404	6.95487021640819	2.14916e+08	PE	Glycerophospholipids
TAG 52:2;0	0.00769079523902943	0.0076626058294298	0.00809487139610754	0.00116119003950851	119806284247597	0.00118844999067458	2.72452454592241	6.60942398679288	411234050274584	TAG	Glycerolipids
PC 13:0;0_16:0;0	0.00173317237332541	0.00189970633849037	0.00203723019903116	0.000198576911079732	459444698728624	0.000211166821005063	2.70563556955638	6.52345188895421	197935976866268	PC	Glycerophospholipids
PC 14:0;0_15:0;0	0.000867670773934857	0.000931734633684013	0.000955936884314803	0.000122673443852989	262392590528285	0.000117096318959394	2.45600577348666	5.48695511243242	664563149337714	PC	Glycerophospholipids
PC O-16:1;0/18:0;0	2.58582695675834e-05	2.79330404269899e-05	2.94566896837064e-05	5.74607376463573e-06	5.71783e+08	5.66441397488796e-06	2.28103231469767	4.86025603050573	222116243752675	PC	Glycerophospholipids
PC 18:0;0_22:5;0	0.000641808888399892	0.00068248467361588	0.000609258993048772	0.000141921309205718	143416655013658	0.000140484503931256	2.18292999877515	4.54074808091283	174614525561742	PC	Glycerophospholipids
PE O-16:1;0/20:4;0	0.0013379606639496	0.0014048777341249	0.00153581187084201	0.000328927166263114	290214242262267	0.000327888447656757	2.17567394573187	4.51796766594614	185621627920166	PE	Glycerophospholipids
PC 15:1;0_18:1;0	0.00213796479053093	0.00232518286129161	0.0019909040091812	0.000543877563577039	513969746134332	NA	2.02411122205329	4.06741225112139	295643822755551	PC	Glycerophospholipids
PC 15:1;0_16:0;0	0.00427307177208908	0.00400123919778634	0.00454675675888324	0.00109154740588428	116796709059641	0.0011836209282439	1.89672158257064	3.7236606021049	193352226052545	PC	Glycerophospholipids
PC 15:0;0_16:1;0	0.00741473741809259	0.00701246914334239	0.0078991083335734	0.00202284611231562	201250595645075	0.00199064267448342	1.88947382499632	3.70500072540188	21919187580355	PC	Glycerophospholipids
PE O-18:1;0/20:5;0	0.000117034667259671	9.70458690613147e-05	0.000118348429694086	NA	2.28237e+09	4.15303583548292e-05	1.78398081679593	3.44375096223912	192051416218278	PE	Glycerophospholipids
TAG 54:3;0	0.00175235910840789	0.00175464809323963	0.00190365577375322	0.000537723572977423	524290020641365	0.000555883424809084	1.74168559915056	3.34425671953975	115078399572156	TAG	Glycerolipids
PC 18:0;0_20:3;0	0.00123908635948945	0.00127534048463042	0.00126670762996602	0.0003786155453563	40047995390335	0.000433197436073761	1.641080808899	3.11899406808469	5.26299e+08	PC	Glycerophospholipids
PS 16:1;0_17:0;0	0.000730875501615293	0.000606827370781416	0.000637704200717948	0.000252044371496708	218550284205982	0.000242885129091407	1.46920552166435	2.768693823168	510599139001735	PS	Glycerophospholipids
PI 16:1;0_17:0;0	8.73626261001659e-05	9.92186390164776e-05	9.46056479940292e-05	3.07351878302342e-05	3.90318e+09	NA	1.42595002102439	2.68691376765153	490019508826845	PI	Glycerophospholipids
PC 17:1;0_17:1;0	0.000140621518918851	0.000163138715071286	0.000160756028931063	6.76552561895046e-05	3.79353e+09	6.7768821373644e-05	1.42196357405004	2.67949955053792	201865438568394	PC	Glycerophospholipids
PI 16:0;0_22:5;0	0.00133860998351067	0.00104961821974883	0.00116308960328919	0.000419506325379603	477762483793917	0.000437367598146205	1.41190770802388	2.66088785460349	102860979191904	PI	Glycerophospholipids
PC 18:0;0_20:4;0	0.000520643466511749	0.000600753424341905	0.000483238208757409	0.000206814380227998	208372701586616	0.000199268093294972	1.3848655860265	2.6114762550822	104667793022923	PC	Glycerophospholipids
PE 14:0;0_20:4;0	0.000280782332461657	0.000306925607609507	0.000289783578703845	0.000115592163487092	8.94187e+09	0.000173261835421301	1.21395835887947	2.31973235262313	14900151075544	PE	Glycerophospholipids
PC 16:0;0_22:6;0	0.00226312862556492	0.00250029436578226	0.00244573152125466	0.000990136295494802	111560344559512	0.00115139269634977	1.14622768857634	2.21334399232126	243264089723547	PC	Glycerophospholipids
PE 17:1;0_18:0;0	0.000267752459079782	0.000340463641690201	0.00027111150304313	0.000137439326018274	138402550621008	0.000123463765420481	1.1389073015482	2.20214169596308	179636664979043	PE	Glycerophospholipids
PC 14:0;0_17:1;0	0.00125133027389073	0.0011593194930145	0.00134600037042212	0.000557693920345856	621325776857136	0.000585537804230545	1.0901403179799	2.12894741841817	325197537355753	PC	Glycerophospholipids
PC 16:0;0_17:2;0	0.000803079063839631	0.000651818350552444	0.000760114260361413	0.000306071689888743	351059416132854	0.000404279574240307	1.06133133206743	2.0868564034111	364436005320215	PC	Glycerophospholipids
PC 18:2;0_20:4;0	0.000733971699488585	0.000803356619472476	0.000813801776534021	0.00032872320634592	368295123813432	0.000434566066337656	1.05501018154533	2.07773286974738	63603560122453	PC	Glycerophospholipids
PS 17:0;0_18:1;0	0.00111392270985536	0.00101296514348871	0.00112530441520401	0.000348309757139188	772583289750146	0.000454380298755872	1.04581036095735	2.06452567583821	399518428258775	PS	Glycerophospholipids
PC O-18:0;0/14:0;0	0.000192258726074472	0.000191870076326356	0.000233177102347357	0.000111517044341526	9.22978e+09	0.00010465416687453	1.00085979391887	2.00119228270478	897905680215379	PC	Glycerophospholipids
PC 18:0;0_20:5;0	0.000408994927411632	0.00047009810345862	0.0004115127881538	0.000231818522340241	218960585559943	0.00019753816456455	0.993276520550836	1.9907009636154	259954148497749	PC	Glycerophospholipids
PE 16:1;0_17:0;0	0.000143768810277383	0.000136818294477868	0.000143197727858832	6.91216960004275e-05	7.47817e+09	7.38191578692335e-05	0.96084081860091	1.94644397335717	2.70158e+09	PE	Glycerophospholipids
PE 14:1;0_16:0;0	6.44461529990597e-05	8.55775887007408e-05	7.45326829015598e-05	3.67729932629021e-05	4.01862e+09	4.05899957633272e-05	0.93381280506725	1.91031798597116	244094258504828	PE	Glycerophospholipids
PC 16:0;0_22:5;0	0.000874278144115649	0.000993326635829085	0.000964574454979613	0.000526354863189801	516378728746347	0.000492085765594729	0.883843703697041	1.84528506304519	41825466725882	PC	Glycerophospholipids
TAG 50:1;0	0.0017223342101175	0.00167900197527841	0.00172464869299736	0.000910794320013843	987275852513448	0.000891442600336422	0.877816065360441	1.83759147054592	177018235942392	TAG	Glycerolipids
PI 17:0;0_18:1;0	0.000155040959891185	0.000168957503407547	0.000145767592126116	0.000106644018003036	8.00131e+09	7.50182418993089e-05	0.844164388637181	1.7952246474874	625107981905672	PI	Glycerophospholipids
PC 17:1;0_20:1;0	7.57937481368995e-05	9.41921043984e-05	8.37490991057682e-05	2.7864030078624e-05	5.69541e+09	5.676198539658e-05	0.841703893375612	1.7921655275288	405319145562064	PC	Glycerophospholipids
PE 16:0;0_17:1;0	0.000430807994559745	0.000421953690499511	0.000417194473720861	0.000222712823818972	242470259559541	0.000251050535098359	0.826276550988233	1.77310325293133	373776127460489	PE	Glycerophospholipids
PE 16:1;0_20:4;0	0.000760800583129899	0.000705060216459302	0.000700996809771169	0.0004044661771139	432392167212301	0.000432809094500027	0.771153688208516	1.70663399178258	959740828747838	PE	Glycerophospholipids
PC 14:0;0_20:5;0	0.00935676491603952	0.00810451836045898	0.00751894246358654	0.0045443633763057	521474881803429	NA	0.771002199499252	1.70645479784338	128586626358678	PC	Glycerophospholipids
PI 16:0;0_18:0;0	0.00020973351057882	0.000160023065038523	0.000190227074375524	0.00010682839776818	113053592117025	NA	0.763692763642663	1.69783088430062	292788866416692	PI	Glycerophospholipids
PC 15:0;0_20:1;0	6.68867464862914e-05	5.70076473534652e-05	4.99746348627526e-05	3.51677967208611e-05		3.39956961061473e-05	0.744955833974867	1.67592296258943	396583489211299	PC	Glycerophospholipids
PE 16:1;0_20:1;0	0.000693340950351651	0.000779016847615407	0.000747316667624903	0.000450909785878922	465472742891259	0.000410375448199478	0.742442885613587	1.67300630870277	11517820427482	PE	Glycerophospholipids
PC 16:0;0_20:5;0	0.00561121718102575	0.00604397697056332	0.00606705883419738	0.00332147768540857	359849747092857	0.00369180162563527	0.739895787768425	1.67005519904014	333850003760235	PC	Glycerophospholipids
PE 15:0;0_18:1;0	0.000154075005759308	0.0001641619903795	0.000160669889141866	9.54728533932538e-05	8.69655e+09	0.000105110283838847	0.735939055996047	1.66548118507937	142851128806399	PE	Glycerophospholipids
PE 16:0;0_16:0;0	0.000259706702144775	0.000280057055749063	0.000285290029401297	0.000181411420492572	148678613192361	0.000166031428083761	0.733794807007233	1.66300765210556	101548900094083	PE	Glycerophospholipids
PC 16:0;0_20:4;0	0.00484642536878108	0.00530637472322928	0.00544709225942385	0.00295741636781249	328652439042895	0.00314325400284718	0.732770076585942	1.66182685546252	198863134305274	PC	Glycerophospholipids
PE 18:1;0_20:4;0	0.00330117723633257	0.00280020614269058	0.00304668701953609	0.00191742273442879	181668466940973	0.00191578888628475	0.695243082422739	1.61915722498326	117547154110986	PE	Glycerophospholipids
PC 16:0;0_22:4;0	8.25026766466913e-05	8.17251271134286e-05	8.58741608126935e-05	5.30871751517586e-05	5.73179e+09	5.02300892258644e-05	0.638728440230479	1.55695628727398	67735444952265	PC	Glycerophospholipids
PC 16:1;0_19:2;0	0.000112092036805293	0.000115368311384115	NA	8.99927463600517e-05	5.76459e+09	7.40760115135078e-05	0.621873461269013	1.53887223981169	471545222876216	PC	Glycerophospholipids
PC 16:1;0_20:4;0	0.00108064008094957	0.00110349025780889	0.00112783188834054	0.000664563925937143	77346510770897	0.000743518783459065	0.602334122672486	1.51817081483634	282448146096058	PC	Glycerophospholipids
PC 16:1;0_20:3;0	0.0021001404087101	0.00199344462795562	0.00214871551495439	0.00133918680305953	141071082912355	0.00142492986244338	0.580361235053559	1.49522358939495	700424039047747	PC	Glycerophospholipids
PC 14:0;0_22:5;0	0.000214454901060417	0.000207716922703773	0.00022545935293323	0.000181047763959426	125515264640546	0.000146006150873767	0.517034099439458	1.43101034288394	461712626763795	PC	Glycerophospholipids
PE 17:0;0_20:4;0	0.000473766125739545	0.000478206142285189	0.000442241544643168	0.00032211560889046	311386130369073	0.000342753120965906	0.51412209502966	1.42812483652675	81690633140851	PE	Glycerophospholipids
LPE 20:1;0	0.000102160852535944	0.000112526264309083	9.89623234028849e-05	6.96775227677119e-05	7.70589e+09	7.45283769251719e-05	0.503379138879283	1.41752987306004	666309611863755	LPE	Glycerophospholipid intermediates
PS 16:0;0_17:1;0	0.000582905562180444	0.000560497923042685	0.000618543157743378	0.000372069695765969	391692415101595	0.000495214049657297	0.484919270770902	1.39950755082762	325135815177343	PS	Glycerophospholipids
LPG 16:0;0	2.51870506390264e-05	2.73907227837425e-05	2.99308291845797e-05	2.04921208279734e-05	1.87623e+09	1.98722777179819e-05	0.480735979124996	1.39545536499042	19500922259733	LPG	Glycerophospholipid intermediates
PC 18:1;0_20:4;0	0.00150274469516063	0.00169691921138043	0.00162767414930817	0.00113969525572681	118713336679108	0.00113879386505849	0.47811335208215	1.39292091771517	107325581237899	PC	Glycerophospholipids
PI 16:1;0_20:2;0	9.22874656796508e-05	7.44642041317311e-05	8.43777208387509e-05	6.28871692280177e-05	5.70392e+09	6.08397315613384e-05	0.474306793854711	1.38925053305939	345244515501065	PI	Glycerophospholipids
PA 16:1;0_18:0;0	0.000203702649519049	0.000200615253665795	0.000164534810139103	0.000152013581842532	149440520887228	0.000120389854925296	0.43134572300907	1.34849084122499	409058123964297	PA	Glycerophospholipids
DAG 18:0;0_20:4;0	0.000357602358843675	0.000448652953008334	0.000387763844080539	0.000267120240742418	313564245929743	0.000311834548120778	0.419871139283702	1.33780805718004	434641632184615	DAG	Glycerolipids
PI 18:1;0_20:3;0	0.0022844623568402	0.00187051441307485	0.00203561287642871	0.00150488633529872	174756383030885	0.00139141863147015	0.414749618570629	1.33306730160838	328722257708203	PI	Glycerophospholipids
PC 16:0;0_20:3;0	0.0032229906545786	0.00328296257174458	0.00314981707740153	0.0022531400542709	243886440896526	0.0025523032988089	0.414543518927304	1.33287687669952	481504157288865	PC	Glycerophospholipids
PI 18:1;0_20:5;0	0.000586237703042664	0.000472288453434507	0.000510205455966743	0.000413717319052201		0.000375184958402725	0.406717540643094	1.32566618813236	470674897264978	PI	Glycerophospholipids
PC 15:0;0_15:0;0	0.000114019033356639	0.000118601650070055	0.000112735003072181	7.95075749368657e-05	100069227237854	8.16018336673751e-05	0.403046088065377	1.32229684631508	420914442041814	PC	Glycerophospholipids
PC 18:1;0_20:3;0	0.00187163243463346	0.00192020055723929	0.00188160632235572	0.00144245777194413	149250262826272	0.00136815747247471	0.398841221559626	1.31844850224681	233809931558735	PC	Glycerophospholipids
PE 16:0;0_22:6;0	0.00677197556553099	0.00688022650915823	0.00649635077112538	0.00523735435567443	512979451832741	0.0049419627736872	0.396285653008711	1.31611508946413	52040458934169	PE	Glycerophospholipids
PS 16:0;0_20:3;0	0.00118682341125983	0.00107944539002254	0.00104785258655871	0.000781844493614064	944306195126742	0.000809625164139898	0.386199220107933	1.30694571607193	176319498258188	PS	Glycerophospholipids
PI 17:1;0_18:1;0	0.00023008136176075	0.000200787906203307	0.000217558923655047	0.00017165999287189	164966015060345	0.000164186877446761	0.372675134317708	1.29475141425005	219257654729354	PI	Glycerophospholipids
PI 16:0;0_16:1;0	0.00163522472560827	0.00153338148607391	0.00161301737411883	0.00114277087529698	127243851013532	0.00131658093503776	0.357632636911672	1.28132161112383	826104242210572	PI	Glycerophospholipids
PC 16:1;0_19:1;0	0.000317801183010481	0.000325874856116668	0.000320857850108097	0.000269493822279174	254794802957226	0.000237549112166958	0.340348175622762	1.26606210467173	13791573127464	PC	Glycerophospholipids
PI 16:0;0_20:4;0	0.00287855753095029	0.00244176907998325	0.00255128989607599	0.00197015720289551	222414412358562	0.00206747306797246	0.330088405980911	1.25709040459552	348016641988386	PI	Glycerophospholipids
PE 18:1;0_22:6;0	0.00434568808287268	0.004232121119321	0.00425125308847981	0.0033810586803757	343879742653088	0.00340101600178488	0.327897422685489	1.25518274314029	255725417140998	PE	Glycerophospholipids
PC 18:2;0_20:3;0	0.0012134938740165	0.00125624078837485	0.00122019054022543	0.000976395123950364	101716295522796	0.00097807026138009	0.312337881820134	1.24171827016678	219192960235175	PC	Glycerophospholipids
PE 16:0;0_20:4;0	0.00820102559263317	0.00790600251489732	0.00837472889131346	0.00662379292867679	657916844893076	0.00658216841302566	0.307290571184339	1.23738167289831	705306431800955	PE	Glycerophospholipids
PC 16:1;0_20:0;0	0.000142200051187932	0.000153966176923631	0.000141785092628621	0.000122252622554031	108153536777282	0.000127440802351583	0.291427789553092	1.22385088497208	234453523341266	PC	Glycerophospholipids
SM 42:2;2	0.0112128089913659	0.0107097205958913	0.0105978626711174	0.00921086799705376	933585342078082	0.00995281158911001	0.190406379705346	1.14108509253293	116664440150468	SM	Sphingolipids
SM 42:1;2	0.00298427368581072	0.00294854632161265	0.00279382194167803	0.00320754909899039	306565366354591	0.00308483986958151	-0.100780196021539	0.932528552408025	49523468802202	SM	Sphingolipids
SM 34:2;2	0.00237385347444493	0.00224946883882339	0.00222548822929432	0.00250269305937828	254147204629306	0.00259318251533566	-0.157218239007785	0.896752496079209	136863314075279	SM	Sphingolipids
PC 16:1;0_18:1;0	0.0287313181383122	0.030530803098378	0.0302029016075705	0.0326063516556003	34588257832427	0.0335610040834247	-0.171464557242528	0.887940827046977	914337063932481	PC	Glycerophospholipids
HexCer 34:1;2	0.000453010312699714	0.000433971922106651	0.000410814909390197	0.000492401759753833	49621662699123	0.000473206260457009	-0.171705367072318	0.887792627303516	268513030562062	HexCer	Sphingolipids
SM 36:1;2	0.00184387847540074	0.0017062754250747	0.00168092040563881	0.00197907564221751	188708525876132	0.00203856867980044	-0.174763726665303	0.885912595073301	295150036901461	SM	Sphingolipids
DAG 16:0;0_16:1;0	0.00203283233693003	0.002066764913956	0.00197260187016511	0.00224845412716311	230040015396824	0.00238908885573781	-0.192288915655742	0.87521604044038	645633413258862	DAG	Glycerolipids
PC 18:1;0_18:1;0	0.0323478968283023	0.0353147007457264	0.0350975109893054	0.039442061721696	401289439709478	0.0397267722462595	-0.215286851874131	0.861374875028782	246915142317205	PC	Glycerophospholipids
PC 15:0;0_17:0;0	0.000153232968585365	0.000143287991031302	0.000156841614542473	0.000168038448588454	180300136962088	0.000178710351033167	-0.217271623463491	0.860190662935024	118129498661739	PC	Glycerophospholipids
PC 16:1;0_16:1;0	0.00975278655233454	0.0106958425826846	0.00995456959027766	0.011167323956558	122006921449548	0.0120137285394511	-0.218782069909507	0.859290547535546	182532718219851	PC	Glycerophospholipids
DAG 14:0;0_16:0;0	0.000909743901869975	0.000937550266117005	0.000976696608734912	0.0010486732716356	113839156886645	0.00110798771108051	-0.222566097718657	0.857039677672388	106501182709307	DAG	Glycerolipids
PC 16:0;0_16:1;0	0.0784341965497524	0.0849421241263567	0.0840528386312072	0.0946049062047954	979987664224124	0.096502953741574	-0.224586145321891	0.855840498763587	974721215738293	PC	Glycerophospholipids
PC 17:0;0_18:1;0	0.00168816817031323	0.00175075159931672	0.00171742091028516	0.00197437090280677	200523162151094	0.00208143254750072	-0.233216604793435	0.850735991264955	304145336329663	PC	Glycerophospholipids
PI 18:0;0_18:1;0	0.0015550616687585	0.00139230522981494	0.00139625511952083	0.0016254410755256	170848024704062	0.00177242095494874	-0.233391679353816	0.850632758642284	224804133497362	PI	Glycerophospholipids
PI 18:1;0_19:1;0	8.79934606778695e-05	8.66162362635932e-05	7.64901674743867e-05	NA	100895400997861	9.60021046682639e-05	-0.234146086139359	0.850188066345659	43493975891091	PI	Glycerophospholipids
PC 16:1;0_18:2;0	0.00296091966174177	0.00302549511685949	0.00303206534554192	0.00347013480687258	365246345662519	0.00352788808471837	-0.239963088719721	0.846766976576023	401859543070301	PC	Glycerophospholipids
PC 16:0;0_20:2;0	0.00147558629083751	0.00155405019313542	0.00156476978386679	0.00184684076540553	180223627846768	0.00177735972235741	-0.240126737769474	0.846670930808828	194875912474659	PC	Glycerophospholipids
SM 32:1;2	0.00198345732725675	0.00185014478899435	0.0017717071279863	0.00206058346405995	22441142230099	0.00235255135100606	-0.248132169865931	0.841985813085557	333958527494628	SM	Sphingolipids
PC 15:0;0_18:1;0	0.00266262346434705	0.00299620102269804	0.00306571145352115	0.0033884123712067	356728631483485	0.00344502085234128	-0.253533038464811	0.838839650311616	314514808175501	PC	Glycerophospholipids
PS 16:1;0_18:0;0	0.00401127805464854	0.00354284705001738	0.00371762218501532	0.00451545846478416	454100965463938	0.00450852977203497	-0.267177651178838	0.830943534224854	299574377054866	PS	Glycerophospholipids
CE 18:1;0	NA	0.00137265834726586	0.00135920424680169	0.00170010518631433	166899064019057	0.00157752999768426	-0.271597352188302	0.828401831216541	142066465438859	CE	Sterols
PC 18:0;0_18:1;0	0.00569964208238948	0.00614239166911329	0.00641364017579435	0.00736248935787574	731688822736815	0.00736442646352221	-0.272028279618974	0.828154427743563	255534198382758	PC	Glycerophospholipids
PC 18:0;0_18:2;0	0.00266404413043783	0.0028373661943085	0.00276845471052468	0.00335765566360559	335487191444262	0.00328758897270866	-0.274081124796402	0.826976865049148	256178871230973	PC	Glycerophospholipids
PC 16:1;0_18:0;0	0.0040184437800767	0.00441803292696768	0.00433217668231555	0.00505845063436143	51858467303863	0.0052865825076125	-0.282533181945646	0.822146169070811	630411033464759	PC	Glycerophospholipids
PC 14:0;0_18:1;0	0.0123131150506208	0.0131680185877993	0.0128560035426357	0.0152527797587337	159335209460969	0.0154722751599059	-0.28339966533821	0.821652535906698	119752815873398	PC	Glycerophospholipids
SM 34:1;2	0.0255477394020338	0.0233370712451275	0.0219624204895054	0.0280521669774058	28369104564307	0.0300515972645572	-0.287536082054989	0.819300112447867	197343805690758	SM	Sphingolipids
SM 40:2;2	0.00192426085445406	0.00180775886515359	0.00181135397326539	0.00226471793895085	216813356177327	0.00234014791973379	-0.289030605678017	0.818451818573795	354558481086811	SM	Sphingolipids
PC 16:0;0_22:2;0	0.000253618972143202	0.000264413050360876	0.000267788936976149	0.000328393095220331	309463951594135	0.000332248741610446	-0.303941431387595	0.810036357742084	357887186091423	PC	Glycerophospholipids
PC 18:0;0_18:3;0	0.000442901630216883	0.000445505082783123	0.000409509980780867	0.000522476745328964	52840699497221	0.000569529498032337	-0.320163989055327	0.800978826312044	546866017766629	PC	Glycerophospholipids
PI 16:0;0_22:2;0	0.000152944769879063	0.000181037911041724	0.00018304521137613	0.000207837187222951	214568490790794	0.000227846351811068	-0.330756885439734	0.795119228518534	250839771033411	PI	Glycerophospholipids
PC 16:0;0_18:2;0	0.0189131454152326	0.0203748136372268	0.0199285842390455	0.0242236324603013	259544620286608	0.0251728148520503	-0.347624645446943	0.785876956355112	135880457440219	PC	Glycerophospholipids
DAG 14:0;0_18:1;0	0.000607619343112534	0.00060714956592216	0.000581666589937503	0.000737003065983681	739149482840091	0.000815319286720109	-0.351137417376147	0.783965777413019	158330155370809	DAG	Glycerolipids
PI 17:0;0_20:4;0	0.000153037783875425	0.000152500039047489	0.000141414977102599	NA	186502044375254	0.000197838129136222	-0.367223798855567	0.775272932381724	271170632423343	PI	Glycerophospholipids
PE 18:0;0_18:1;0	0.00392200838383457	0.00370465604135163	0.00389697830274895	0.00495088265393821	503374056055879	0.00489632397029209	-0.368869520262486	0.774389061720097	534373767307357	PE	Glycerophospholipids
DAG 16:0;0_18:1;0	0.00373193463011436	0.00377700600765895	0.00408007250545536	0.00485176920400573	513393885050332	0.00507606644529821	-0.378134031256109	0.769432123909236	143397986507397	DAG	Glycerolipids
PI 18:1;0_18:1;0	0.00488511685382865	0.00427515422933788	0.00444237768589538	0.00571268724585286	594835132369162	0.00613689697989469	-0.387822300275048	0.764282392824517	480944049839945	PI	Glycerophospholipids
PE 14:0;0_18:1;0	0.000856631817708875	0.000883600612338913	0.000878308207246505	0.00110745173631835	116777236906158	0.00118215849319964	-0.400917268761429	0.757376588396694	309545479076758	PE	Glycerophospholipids
PI 18:0;0_18:3;0	NA	0.000161285449877394	0.000177179134390214	0.000229690508543789		0.000217934143068785	-0.403284607482191	0.756134817526883	373747198499001	PI	Glycerophospholipids
PC 14:1;0_18:1;0	0.00977230232524604	0.00909431979322805	0.00776745113702833	0.0102099226038957	126809889931937	0.0123550538035133	-0.40418503936492	0.755663036968394	457899792663767	PC	Glycerophospholipids
PC 14:0;0_18:0;0	0.00125293697809382	0.00116493356088166	0.0012159664744408	0.00159611487079785	163232436295146	0.00158417232120641	-0.40532626975988	0.755065513167043	679044298189305	PC	Glycerophospholipids
PS 18:0;0_18:1;0	0.0075294473653064	0.00610104494216529	0.0065621411751171	0.00910120685998387	836894533469535	0.00935107250519844	-0.409546038180666	0.752860233212278	160283262895513	PS	Glycerophospholipids
Cer 40:2;2	NA	7.49258469180037e-05	8.00931666764249e-05	9.19720693776541e-05	103991214745674	0.000113364338236777	-0.411727990675466	0.751722457301093	405532305975421	Cer	Sphingolipids
LPS 22:6;0	3.57646984669924e-05	4.03028706942763e-05	4.11896404696616e-05	5.01628778432909e-05	5.74122e+09	4.87781705020694e-05	-0.415132787459427	0.749950465085593	206775353853393	LPS	Glycerophospholipid intermediates
PE 18:1;0_22:1;0	0.000120216675604223	0.000109106000367281	0.000101827465890478	0.000162975139644862	136273397312752	0.000146696612166442	-0.429380794518833	0.742580432845701	195326164915501	PE	Glycerophospholipids
SM 34:0;2	0.000772435927146404	0.00067262223865641	0.000602540137275266	0.000865891208505759	901342108792124	0.000996497121735203	-0.43268419322984	0.740882060767999	210300257314682	SM	Sphingolipids
DAG 16:0;0_16:0;0	0.00118625730696962	0.0011705423812227	0.00137642065969469	0.00160346062718814	170583479316415	0.0017445422253079	-0.436958654379412	0.738690201315188	798410168339376	DAG	Glycerolipids
PC 14:0;0_16:0;0	0.0275088480396275	0.0304746528268569	0.029864270206489	0.0388784563870789	405617839446324	0.0398274791172354	-0.441126034592571	0.736559493875266	181563936759029	PC	Glycerophospholipids
PE 18:1;0_18:3;0	0.000482339434236791	0.000490061209880725	0.00051251875161702	0.000678315847368982	642469842864536	0.000699701350894765	-0.44431847758031	0.734931412826744	228261915805276	PE	Glycerophospholipids
PC 18:1;0_18:2;0	0.00675761827592693	0.00666739062148898	0.00680679286490424	0.00905732581961534	931028918919717	0.00927723122115059	-0.4503857407571	0.73184714409414	106414854314148	PC	Glycerophospholipids
PI 18:1;0_20:1;0	0.000528308257581774	0.000405394436062755	0.000433995955531577	0.000640057893934834	59060692933053	0.000651855804409097	-0.460915283137796	0.72652518600323	265380938617643	PI	Glycerophospholipids
DAG 16:1;0_18:1;0	0.000942715470720371	0.000837118927137568	0.00100088201692701	0.00118090546097573	130861506536721	0.00133807991791403	-0.460983615440391	0.726490775430129	683109627803358	DAG	Glycerolipids
DAG 16:0;0_18:2;0	0.000461222683484186	0.000430219710559764	0.000509897063523809	0.000609341498411479	658979523078564	0.000663356500364772	-0.463047794290212	0.725452070396398	466366450534596	DAG	Glycerolipids
PC 16:1;0_17:0;0	0.000723580034733734	0.000821233731203611	0.000854113665893138	0.00106513045342169	107962154557601	0.00116504936970477	-0.464355122694182	0.72479498453133	437932785358384	PC	Glycerophospholipids
PE 16:0;0_20:1;0	0.000268740728924711	0.000283958135116028	0.000279840070709044	0.000375384212387386	392173647886584	0.000383091379564215	-0.466858465680715	0.723538421549614	9.29736e+09	PE	Glycerophospholipids
PI 16:0;0_19:2;0	0.000148630308984594	0.000129407505983907	0.00015134962733138	0.000209372325533043	180474265500813	0.000208145400318908	-0.477846163855226	0.71804881755779	106771123729557	PI	Glycerophospholipids
PC 16:1;0_20:1;0	0.000807203380056803	0.000870994977701816	0.00083238879261305	0.00113857342819167	120577941283616	0.00116234697467058	-0.482089130383916	0.715940138112921	257770215693022	PC	Glycerophospholipids
PC 16:0;0_19:2;0	0.000282335973996268	0.000286130485853171	0.000305476899519872	0.000408585847504125	428136115545443	0.000386624065038682	-0.485220847175492	0.714387703318122	26088571760245	PC	Glycerophospholipids
PI 16:0;0_18:1;0	0.00365255221548498	0.00308854274844878	0.00303468656397469	0.00439119744492629	472176748005918	0.00473859758579421	-0.502764778285107	0.705752980597002	793980213626973	PI	Glycerophospholipids
PC 15:0;0_16:0;0	0.00217933255134884	0.00230601832632698	0.00234537669191758	0.00302700806744642	34083927465487	0.00324369114516922	-0.502832453655009	0.705719875212669	559659915533763	PC	Glycerophospholipids
PE 16:1;0_16:1;0	0.000392638425670226	0.000380392852338373	0.000391550249117837	0.000580079729020707	558892189921429	0.000550775885423207	-0.536996299988411	0.689204344055262	566851927673953	PE	Glycerophospholipids
PC 16:0;0_17:1;0	0.00393099608902698	0.00444170410714551	0.00459905632030316	0.00626638732707976	638286049069677	0.00641496065767056	-0.555492783859403	0.680424604734157	737703706548341	PC	Glycerophospholipids
PC 16:0;0_16:0;0	0.0265384577237703	0.026549341216224	0.0269773848133345	0.0383280048194445	398524415137941	0.0396793653919733	-0.557824936730072	0.67932556977097	648165343825926	PC	Glycerophospholipids
PC 17:0;0_18:2;0	0.000278105553162706	0.0003120870942977	0.000305741169887594	0.000438808420075022	446300928805527	0.000446294441629209	-0.571484111315564	0.67292419004228	348911192017308	PC	Glycerophospholipids
PC 16:0;0_24:5;0	0.000110268464661817	0.000133686163902958	0.000137467452630756	0.000193407846919467	216034755222815	0.000158683445489682	-0.574822683434788	0.671368761888945	454804311860521	PC	Glycerophospholipids
PE 16:0;0_16:1;0	0.00441041134991875	0.0044297664884341	0.00428701356015721	0.00650272513727624	681428223369326	0.00631203261209961	-0.580431334843617	0.668763801481521	240628120130703	PE	Glycerophospholipids
PI 18:1;0_19:2;0	0.000131929907732048	0.000133607550333528	0.000123686903124812	0.000211913922050999	176505819397915	0.000207223252712838	-0.613845883097584	0.653452428728963	190694961790613	PI	Glycerophospholipids
PE 18:1;0_18:1;0	0.0169592369759	0.0163832984779876	0.0164859556305824	0.0262117043505496	262316924366203	0.0249385146483367	-0.635025478969547	0.643929442425303	566311689372373	PE	Glycerophospholipids
PC 16:2;0_18:1;0	0.000767377568102549	0.000710211124518171	0.000709256454750047	0.00110267993808621	118690800446978	0.00113773857724338	-0.64823257792297	0.638061513759354	255013874247255	PC	Glycerophospholipids
PC 18:1;0_20:1;0	0.00136714472334055	0.00140651537433175	0.00148522387260687	0.00216708311043532	231517405352505	0.00219565509730793	-0.648921713057124	0.637756802373785	220006993492144	PC	Glycerophospholipids
PC 17:1;0_18:0;0	0.000142504268757703	0.000163219730426586	0.000164578274863634	0.000239078807527582	234346156790925	0.000269819680731877	-0.660248855739364	0.632769138909897	410529314283667	PC	Glycerophospholipids
PS 16:0;0_18:2;0	0.00129892358119241	0.00130535579003057	0.00122891594785748	0.00215661604745342	207419116538951	0.00182792924727807	-0.66046944128935	0.632672397010632	132118650815337	PS	Glycerophospholipids
DAG 18:1;0_18:1;0	0.0011574022489647	0.000973128517983082	0.0011938402466227	0.00177300593164483	179921809467781	0.00175361108501388	-0.679926361348435	0.624197134172303	842365360528725	DAG	Glycerolipids
DAG 18:0;0_18:2;0	0.000131080891553664	0.000105305691833495	0.000133746359180263	0.000201358156501178	184670527840817	0.000208224677810282	-0.683034616557752	0.622853762622171	353611624632691	DAG	Glycerolipids
LPE 18:1;0	0.000748998196718788	0.00098883293901846	0.00101892957048405	0.00141351805126339	150492580912726	0.00152236997715353	-0.687850050430043	0.620778264316033	130176845522247	LPE	Glycerophospholipid intermediates
PE 14:0;0_18:2;0	7.04833424636691e-05	6.6994211034971e-05	7.07531883116099e-05	0.000100140840026753	125772304030337	0.000109566210457071	-0.688040911012764	0.62069614421373	271780583782164	PE	Glycerophospholipids
PE O-16:0;0/18:2;0	1.03570175846229e-05	8.36321075174203e-06	7.8010798080593e-06	1.40149457415258e-05	1.33936e+09	1.54641863893394e-05	-0.692909951894868	0.618604849343991	613760361495539	PE	Glycerophospholipids
PE 16:0;0_18:1;0	0.0101463207870329	0.0103131062705676	0.010419312379352	0.0169102311834911	167600889243614	0.0164213920553967	-0.697958065920762	0.616444080336454	2.80391e+09	PE	Glycerophospholipids
PI 18:1;0_20:2;0	0.00160639268029984	0.00121863485844117	0.0012474280524695	0.00214725750262225	22208533561758	0.0022459806914859	-0.6996440483006	0.615724103642877	167581997174631	PI	Glycerophospholipids
PC 16:0;0_16:2;0	0.00156008128383979	0.00165551850129286	0.00138743514353518	0.00240310687034987	253012805780412	0.00255295412135589	-0.701646091189463	0.614870249498867	126415759495472	PC	Glycerophospholipids
PE 16:1;0_18:1;0	0.00613090708151718	0.00630845615375842	0.00618421634490684	0.0101493751428614	104024318733036	0.00994713400528958	-0.711628755090635	0.610630368021029	256086718978861	PE	Glycerophospholipids
PC 15:0;0_18:2;0	0.000292633869956944	0.000324055510512409	0.000335518290396168	0.000510431720452779	468190487800756	0.000606021664851175	-0.734810494718534	0.600896950429569	26659075589453	PC	Glycerophospholipids
PC 16:1;0_17:1;0	0.000792657533063529	0.000822981692410013	0.000875267836487357	0.00124614384013704	128460860606222	0.00164903593222383	-0.746758706587157	0.595940951178166	440821481187367	PC	Glycerophospholipids
PC 16:0;0_20:1;0	0.00111927653997321	0.00124435380939785	0.00133981324067204	0.00213016428583163	200994950676356	0.00209613122657803	-0.751810249380667	0.593857935128742	112235145553422	PC	Glycerophospholipids
PE 18:1;0_19:1;0	0.000168811719507516	0.000240312142569423	0.000241180600859571	0.000397117861226613	322638295981657	0.000410359388361315	-0.797283054673476	0.575431835696724	121171427232613	PE	Glycerophospholipids
PS 18:1;0_20:1;0	0.000258081941659794	0.000177331509507741	0.000212828768452695	0.000305290691372876	460348734573746	0.000369809542193396	-0.808657976032931	0.570912685474643	490123195085261	PS	Glycerophospholipids
PE 18:0;0_19:2;0	5.7045634925678e-05	8.47654119039877e-05	7.71542373578353e-05	0.000146681893641623	101942733919341	0.00014116078914412	-0.831977958994131	0.561758533806749	354496533859973	PE	Glycerophospholipids
PC O-18:1;0/14:0;0	2.05342562104893e-05	2.41201375311041e-05	2.7827186457595e-05	4.31924396943552e-05	4.78263e+08	4.114923253343e-05	-0.866686537658567	0.548404936327833	235885220669444	PC	Glycerophospholipids
PE 16:0;0_18:2;0	0.00273749237023979	0.0027286604777485	0.00267714053604689	0.00495684065105504	505390829968806	0.00486485358396189	-0.869263820473367	0.547426120389864	166747461440892	PE	Glycerophospholipids
PC 14:0;0_17:0;0	0.00031076585002053	0.000328790434275483	0.000327061107518435	0.000566284808039266	623067128566436	0.00058809026487107	-0.878785789598682	0.5438249361984	159599944219228	PC	Glycerophospholipids
PI 18:0;0_18:2;0	0.00124239809509799	0.00110077031923469	0.0011705142280963	0.0020146846442314	220807667879197	0.00227083020998231	-0.886032745203337	0.541100040643086	136151337244321	PI	Glycerophospholipids
PS 18:0;0_18:2;0	0.00202299976353807	0.00167241032761885	0.00186269883711316	0.00358867944613044	351782677969975	0.00332029127314568	-0.907630100557059	0.533060024309094	311124503321811	PS	Glycerophospholipids
TAG 48:2;0	0.000186171090378614	0.000169753397227489	0.000182195653601021	0.000339455817141589	392282150758175	0.000291508763561283	-0.927153847110188	0.525894805878116	280168484719802	TAG	Glycerolipids
PE 16:1;0_18:2;0	0.000261009136595263	0.000287053702021868	0.000269786654664288	0.000539247945403257	537739767335898	0.000478645916018994	-0.927595050257427	0.525734001992682	277528608077093	PE	Glycerophospholipids
PI 18:0;0_19:2;0	0.000209478158412757	0.000184260240511328	0.000181941827455999	0.000434970550304509	324591082382048	0.000345337701282756	-0.940575369279414	0.52102504606639	284787235859039	PI	Glycerophospholipids
PE 18:2;0_19:1;0	2.54865990580382e-05	2.90158491320345e-05	3.00811158877713e-05	6.1418845787271e-05	5.22665e+09	5.15266657327467e-05	-0.965869754980942	0.511969668221095	61638985710042	PE	Glycerophospholipids
PE O-18:1;0/18:2;0	NA	2.61865869664022e-05	3.164876666833e-05	5.99819241753443e-05	5.35806e+07	NA	-0.973463850716833	0.50928182931003	234574782750019	PE	Glycerophospholipids
PC 18:1;0_20:2;0	0.000475700199148134	0.00053254019901183	0.000539209544872082	0.000980600633471229	107402190868661	0.00103948154997008	-0.999628991037766	0.500128598442792	185893297348221	PC	Glycerophospholipids
PI 18:0;0_20:2;0	0.00091160564154514	0.000836647843136002	0.000795736330317808	0.00155562132470896	172785238687429	0.00185182258280562	-1.01335462429324	0.495392995683358	446331745442783	PI	Glycerophospholipids
PI 16:0;0_20:2;0	0.000800640262205889	0.000695088302086796	0.000752219399587406	0.00143160435289005	15772318309365	0.00156982446817631	-1.02631700341097	0.490961906708846	408670972792643	PI	Glycerophospholipids
PE 16:2;0_18:1;0	6.93707335196866e-05	8.60613554098689e-05	8.22848358381927e-05	0.000165819188723948	174988387505363	0.00015452937518351	-1.05916562521537	0.479909532470214	436080167427624	PE	Glycerophospholipids
PE 18:1;0_19:2;0	6.22081928902332e-05	5.86123692403411e-05	6.1133245219371e-05	0.000133837089940332	120097532550081	0.000135422206673964	-1.09752069116485	0.467318905746299	354203621154429	PE	Glycerophospholipids
PE 17:0;0_20:3;0	3.93297578915585e-05	4.6009330702651e-05	4.67816442815765e-05	9.25764705989437e-05	102450677909423	9.38072228697239e-05	-1.12838555617946	0.457427321566369	271866345292531	PE	Glycerophospholipids
PE 18:0;0_18:3;0	9.36928148879441e-05	0.000103779248787511	0.00011356407922756	0.000251590540684878	230212204015626	0.000219367842816134	-1.17268324605403	0.443595536436609	840885378543613	PE	Glycerophospholipids
DAG 16:1;0_18:0;0	0.000102857181248649	9.6980649647873e-05	0.000120920921164959	0.000234283621891606	241347543339517	0.000252094009513619	-1.18190508930419	0.440769074910718	198664003599058	DAG	Glycerolipids
TAG 48:1;0	0.000305253729373177	0.000339065203559664	0.000290187135272552	0.000705854563379288	739324705692617	0.000691468241335472	-1.19307298436118	0.437370255811273	3.85364e+09	TAG	Glycerolipids
TAG 52:3;0	0.000220809979501102	0.000326430239144105	0.000195796430378792	0.000530742928834199	601742268654423	0.000570761539851568	-1.19678216708904	0.436247216997071	580938304938349	TAG	Glycerolipids
TAG 50:2;0	0.000386334333366595	0.000382306438404256	0.000469527973337367	0.000939060381084151	100926001991107	0.000905755524016722	-1.20481576720697	0.433824739649502	213347760181516	TAG	Glycerolipids
PG 16:1;0_18:0;0	2.3390723678579e-05	2.69233402214783e-05	2.68877437012865e-05	5.88316382329305e-05	5.69229e+09	6.2504578835264e-05	-1.20726947002404	0.43308752752252	14637002083675	PG	Glycerophospholipids
PE 18:2;0_18:2;0	0.000138489997718459	0.000127197131697238	0.000108168899318029	0.000318202585889283	286392102598684	0.000265722394565217	-1.21905831666583	0.429563013312562	194363332457613	PE	Glycerophospholipids
PE 18:1;0_22:2;0	NA	0.000128005606291438	0.000118325509674111	0.000290666525357117	300690307261571	0.00027184986138694	-1.22414467479451	0.428051214748705	545624602654844	PE	Glycerophospholipids
PG 16:0;0_16:1;0	2.50628293992502e-05	2.14239049136151e-05	2.35029054249324e-05	5.12219137184371e-05	6.67183e+09	4.70150285576316e-05	-1.2368612142734	0.424294765594367	307919243778169	PG	Glycerophospholipids
PE 18:1;0_18:2;0	0.00375796966402066	0.00341638843340877	0.00363868302845062	0.00879262059226738	855788199515441	0.00823437237980613	-1.24251885041698	0.422634120343783	5.83118e+08	PE	Glycerophospholipids
PE 16:1;0_18:0;0	0.00118365379056027	0.00128288047424157	0.00119949246476223	0.00300312207359237	30421478030641	0.00293217523956312	-1.29208762314617	0.408359692775023	2.44252e+08	PE	Glycerophospholipids
PE 16:0;0_22:2;0	6.92076337608189e-05	0.000148358204547832	7.14491702141113e-05	0.000220111399058638	277745614213893	0.00023475078913323	-1.3418966523999	0.394501679580378	127082196167836	PE	Glycerophospholipids
LPE 18:0;0	0.000536911280205023	0.000592723134870534	0.000579490893118596	0.00138165026601454	147757287189158	0.00152426893328602	-1.35882246326013	0.389900399142124	628605694609168	LPE	Glycerophospholipid intermediates
PC 18:2;0_20:1;0	0.00010633968537654	0.00012285159989145	0.000134190161037634	0.00031254507372026	342004831602219	0.000325132445329762	-1.43082929013857	0.370917620454932	6.42923e+09	PC	Glycerophospholipids
PG 16:0;0_18:2;0	7.17845016612258e-06	9.0192539289924e-06	8.8164395893623e-06	2.83374570393613e-05	2.25417e+09	1.84168249517679e-05	-1.47002771457769	0.360975364375693	317132658454047	PG	Glycerophospholipids
PS 18:0;0_20:2;0	0.000331214266236814	0.000269056839402036	0.000336942987536075	0.000796975855954109	970632666015493	0.0008421105450133	-1.47744395710063	0.359124514600891	349971249552187	PS	Glycerophospholipids
PI 16:0;0_17:1;0	6.24959925084413e-05	4.27933277897701e-05	5.83660716593652e-05	0.000159986958890957	14834952318697	NA	-1.49880696289512	0.353845882599161	199843411996688	PI	Glycerophospholipids
PE 18:2;0_20:1;0	7.01856616960014e-05	9.71653255533361e-05	7.38653530618117e-05	0.000234305089672695	23046033138013	0.000227040438481015	-1.52003959265883	0.348676347543064	196318351706288	PE	Glycerophospholipids
PE 18:0;0_18:2;0	0.00149932165574381	0.00143065735671218	0.00146360955191207	0.00445732716891788	452963197454974	0.00430012913842323	-1.59655330795495	0.330666017351307	201879519739911	PE	Glycerophospholipids
PI 16:1;0_18:0;0	0.000424790595347491	0.000550456859661085	0.000681220178205216	0.00164316776782374	177240767180008	0.00162371770910665	-1.60511137010661	0.328710313991378	550340929376543	PI	Glycerophospholipids
PE 18:1;0_20:2;0	0.00030283405329103	0.000453166924563725	0.000297334949046044	0.00111871582666609	109795886248462	0.00104437485175341	-1.63037074830175	0.323005190104767	149254647436336	PE	Glycerophospholipids
PE 18:0;0_22:2;0	4.80330627036567e-05	4.06014722990942e-05	3.46561579144969e-05	0.000145737455245443	127768481631054	0.000116675817799196	-1.6620824211878	0.31598272200022	321147483840133	PE	Glycerophospholipids
PG 17:0;0_17:1;0	2.35265362974532e-05	2.5659407498521e-05	2.97569990845262e-05	7.51530626984545e-05	9.67837e+09	9.42928014954044e-05	-1.75378857726339	0.296522076111399	820915127037282	PG	Glycerophospholipids
PE 18:1;0_20:1;0	0.000430220025129871	0.000364489401501637	0.000417657750141898	0.00148961535239733	143865628754185	0.00137009921227149	-1.82596326137881	0.282052716821743	7.87149e+09	PE	Glycerophospholipids
PE 16:0;0_20:2;0	0.000155328743182275	0.000220946767231945	0.000165560516439555	0.000710060136887577	780742161852767	0.000725316888550676	-2.03210724737354	0.244497692164343	4.75983e+08	PE	Glycerophospholipids
LPA 24:3;0	7.45664389628504e-05	7.69883905731546e-05	5.88362630479322e-05	0.000360647332522484	297074031236995	0.000328333046556226	-2.22859363053095	0.213366615861062	265753201672527	LPA	Glycerophospholipid intermediates
PG 14:0;0_18:1;0	5.6431766310597e-06	3.74759526794219e-06	4.52116623951364e-06	2.35053066678047e-05	2.82386e+09	1.93544776451301e-05	-2.35349414784972	0.195671541718525	144390146143713	PG	Glycerophospholipids
PG 18:0;0_18:1;0	3.03033156019384e-05	2.65289487833794e-05	2.44698240886905e-05	0.000162416897352284	109079583252297	0.000147674745709332	-2.36617536999394	0.193959135003036	184168879270283	PG	Glycerophospholipids
PE 18:2;0_20:2;0	1.550060558743e-05	NA	1.71869634236746e-05	8.72101572026802e-05	7.16336e+09	9.76348123107942e-05	-2.3870619727456	0.191171322558922	109849995235631	PE	Glycerophospholipids
PG 18:1;0_18:2;0	1.38098284030735e-05	1.25256718897138e-05	1.61479475749468e-05	8.36076571766107e-05	6.83133e+09	9.47339202311379e-05	-2.5375212826136	0.172238398738937	112599526717851	PG	Glycerophospholipids
PG 16:1;0_18:1;0	2.67618173193613e-05	2.79749925132092e-05	2.72676075041213e-05	0.000170803585175656	179777154447475	0.000128850140952771	-2.54754930659633	0.171045338669438	137133644295713	PG	Glycerophospholipids
PG 16:0;0_18:1;0	7.42616491366217e-05	8.02886584993933e-05	8.54328114030427e-05	0.000492280983489142	464805111988546	0.000485047118471925	-2.5871996045315	0.166408426570947	7.62369e+09	PG	Glycerophospholipids
PG 18:0;0_18:2;0	4.98262398550874e-06	7.66835566611024e-06	6.05471819354093e-06	4.52305391610365e-05	5.31717e+09	4.04279566258281e-05	-2.89177200226056	0.134737934890949	658784259290333	PG	Glycerophospholipids
PG 18:1;0_18:1;0	1.40215573731853e-05	1.9867920613153e-05	1.60775997464834e-05	0.000121294226900772	124435947911105	0.000159772465350551	-3.02066155633797	0.123222570666388	959994691851396	PG	Glycerophospholipids
PG 16:1;0_20:2;0	2.35393407896515e-06	2.45720162221062e-06	3.56490550206638e-06	3.90797439334564e-05	2.74661e+09	3.87751662035657e-05	-3.65238081840741	0.0795286880364439	130118765637624	PG	Glycerophospholipids
PE 18:0;0_20:2;0	3.93251697652664e-05	3.00081812895824e-05	3.85146818868731e-05	0.000872963098717035	844775237635717	0.000866646657204705	-4.5827492347564	0.0417306373510809	1.94811e+09	PE	Glycerophospholipids
CE 16:0;0	0	0	0	0.000717904995192884	667920000524498	0.00061968108402344	-Inf	0	179441671050432	CE	Sterols
Cer 34:0;2	0	0	0	NA	4.30425e+09	4.40830664381871e-05	-Inf	0	760261126988594	Cer	Sphingolipids
CL 68:2;0	0	0	0	0.000225932079161417	175778681037052	0.000288324222172981	-Inf	0	194477493608475	CL	Glycerolipids
CL 70:5;0	0	0	0	0.000177285303369279	188064542099863	NA	-Inf	0	187773074913302	CL	Glycerolipids
CL 72:2;0	0	0	0	0.000215920862595224	208715967929906	0.000264049776788084	-Inf	0	567580507007447	CL	Glycerolipids
DAG 16:0;0_20:4;0	0	0	0	0.000130782090317869	132450718782526	0.000143650830334126	-Inf	0	886237167362972	DAG	Glycerolipids
DAG 18:1;0_18:3;0	0	0	0	0.000128616243956384	135480044676569	8.48128753850535e-05	-Inf	0	181136315880125	DAG	Glycerolipids
DAG 18:2;0_18:2;0	0	0	0	1.40667695569567e-05	6.56626e+08	1.13263096202825e-05	-Inf	0	397989409304549	DAG	Glycerolipids
LPE 18:2;0	0	0	0	0.000111694977373602	9.64538e+09	9.89469218420634e-05	-Inf	0	211938040374297	LPE	Glycerophospholipid intermediates
LPE O-16:2;0	0	0	0	4.05550420035283e-05	4.76964e+09	3.87874864621173e-05	-Inf	0	411025547879999	LPE	Glycerophospholipid intermediates
LPG 22:2;0	0	0	0	4.67689088360906e-05	2.92431e+09	4.30495017093484e-05	-Inf	0	175709270046845	LPG	Glycerophospholipid intermediates
PA 17:0;0_17:1;0	0	0	0	NA	8.11397e+09	8.12785535950687e-05	-Inf	0	54423846813931	PA	Glycerophospholipids
PC 16:1;0_22:2;0	0	0	0	NA	2.99544e+09	2.97012718341125e-05	-Inf	0	270148936058304	PC	Glycerophospholipids
PE 14:0;0_20:1;0	0	0	0	2.63754186249375e-05	2.83104e+09	NA	-Inf	0	225166206005111	PE	Glycerophospholipids
PE 17:1;0_17:1;0	0	0	0	1.45156133488509e-05	1.22185e+09	1.32458374316533e-05	-Inf	0	247586450265965	PE	Glycerophospholipids
PG 16:0;0_18:0;0	0	0	0	8.46403902208668e-05	9.54298e+09	9.79653161174637e-05	-Inf	0	193730319858974	PG	Glycerophospholipids
TAG 50:3;0	0	0	0	0.000216942069904552	314329204438849	0.000249398814267704	-Inf	0	118887285277229	TAG	Glycerolipids

## Sheet: Hep3B_WH_FC_ordered
Column1	Hep3B-WNT-1	Hep3B-WNT-2	Hep3B-WNT-3	THLE2-GPMV-1	THLE2-GPMV-2	THLE2-GPMV-3	log2FC_W/H	Hep3B_FC	Pval_W/H	Class	Lipid species
Cer 34:0;3	0.000114201049165512	9.35144890692185e-05	0.000111655695201696	0	0	0	Inf	Inf	372191662543833	Cer	Sphingolipids
DAG 12:0;0_18:1;0	4.86269254378283e-05	4.68772793361536e-05	5.69704806943701e-05	0	0	0	Inf	Inf	373296983184314	DAG	Glycerolipids
DAG 14:0;0_16:1;0	0.000304473191206225	0.000287056878011456	0.000339117077544284	0	0	0	Inf	Inf	242377182937316	DAG	Glycerolipids
DAG 14:1;0_16:0;0	7.82586381383292e-05	7.59885330171105e-05	0.000102787868450587	0	0	0	Inf	Inf	98796431266602	DAG	Glycerolipids
LPG 16:0;0	2.51870506390264e-05	2.73907227837425e-05	2.99308291845797e-05	0	0	0	Inf	Inf	247414444902193	LPG	Glycerophospholipid intermediates
LPI 16:0;0	0.000279218858319958	0.000349860792565529	0.000333586764648824	0	0	0	Inf	Inf	440088384160913	LPI	Glycerophospholipid intermediates
LPI 20:2;0	NA	2.17216731992257e-05	1.8611811714543e-05	0	0	0	Inf	Inf	489888230336033	LPI	Glycerophospholipid intermediates
LPS 16:0;0	9.1171028535527e-05	0.000113385391740865	0.000112540454940696	0	0	0	Inf	Inf	469492418656574	LPS	Glycerophospholipid intermediates
LPS 16:1;0	2.58501110085385e-05	2.97968037226345e-05	2.71172404360606e-05	0	0	0	Inf	Inf	177354771226709	LPS	Glycerophospholipid intermediates
LPS 22:6;0	3.57646984669924e-05	4.03028706942763e-05	4.11896404696616e-05	0	0	0	Inf	Inf	184268055364613	LPS	Glycerophospholipid intermediates
PC 12:0;0_16:1;0	NA	0.000462247121634888	0.000430255343532091	0	0	0	Inf	Inf	228098892962392	PC	Glycerophospholipids
PC 13:0;0_16:0;0	0.00173317237332541	0.00189970633849037	0.00203723019903116	0	0	0	Inf	Inf	215625536298122	PC	Glycerophospholipids
PC 14:0;0_15:0;0	0.000867670773934857	0.000931734633684013	0.000955936884314803	0	0	0	Inf	Inf	820970212848805	PC	Glycerophospholipids
PC 14:0;0_15:1;0	0.000728407329841709	0.000818345654116445	0.000449897943495949	0	0	0	Inf	Inf	266635498398751	PC	Glycerophospholipids
PC 14:1;0_16:1;0	0.0317211288176934	0.0287107156445445	0.02673877885612	0	0	0	Inf	Inf	247638322738582	PC	Glycerophospholipids
PC 14:1;0_18:1;0	0.00977230232524604	0.00909431979322805	0.00776745113702833	0	0	0	Inf	Inf	436920897006085	PC	Glycerophospholipids
PC 16:1;0_19:2;0	0.000112092036805293	0.000115368311384115	NA	0	0	0	Inf	Inf	916905724564059	PC	Glycerophospholipids
PE 14:0;0_16:0;0	0.000141868397356033	0.000148325101720406	0.000138182361650442	0	0	0	Inf	Inf	430637200862394	PE	Glycerophospholipids
PE 14:0;0_20:3;0	3.27033074796693e-05	NA	3.79401415735759e-05	0	0	0	Inf	Inf	471067780566945	PE	Glycerophospholipids
PE 14:1;0_16:0;0	6.44461529990597e-05	8.55775887007408e-05	7.45326829015598e-05	0	0	0	Inf	Inf	658055595084112	PE	Glycerophospholipids
PE 15:0;0_18:2;0	0.00215495705401111	NA	0.00229833817937126	0	0	0	Inf	Inf	204899368831176	PE	Glycerophospholipids
PE 15:0;0_20:3;0	1.11828018184913e-05	2.54530016759983e-05	1.95865472265972e-05	0	0	0	Inf	Inf	455186519267527	PE	Glycerophospholipids
PE 15:1;0_18:1;0	NA	0.00124602490021573	0.00130005621398958	0	0	0	Inf	Inf	135079123353546	PE	Glycerophospholipids
PE 16:0;0_17:2;0	0.000422493823047713	0.000800221832098039	0.000873256541440446	0	0	0	Inf	Inf	377243601126017	PE	Glycerophospholipids
PE 16:0;0_21:3;0	8.04577713464361e-05	0.000110131793227837	8.9218126174368e-05	0	0	0	Inf	Inf	878956988671157	PE	Glycerophospholipids
PE 16:1;0_20:5;0	0.000424057074549802	0.000385752176337037	0.000400735659176865	0	0	0	Inf	Inf	761933488566385	PE	Glycerophospholipids
PE 17:1;0_18:2;0	4.21452052895715e-05	5.68726764604347e-05	9.10243162748799e-05	0	0	0	Inf	Inf	484611318243074	PE	Glycerophospholipids
PE 17:1;0_20:4;0	0.000166062367249181	0.000202852206296854	0.000188265279064812	0	0	0	Inf	Inf	330013848436217	PE	Glycerophospholipids
PE 18:1;0_19:3;0	6.61069979244598e-05	7.23841740079656e-05	6.14157837702175e-05	0	0	0	Inf	Inf	226584072533616	PE	Glycerophospholipids
PE 18:1;0_21:2;0	NA	4.58907209917485e-05	4.20486226205594e-05	0	0	0	Inf	Inf	277964464344625	PE	Glycerophospholipids
PE 18:1;0_22:6;0	0.00434568808287268	0.004232121119321	0.00425125308847981	0	0	0	Inf	Inf	6.73793e+09	PE	Glycerophospholipids
PE 18:2;0_20:2;0	1.550060558743e-05	NA	1.71869634236746e-05	0	0	0	Inf	Inf	328142422638145	PE	Glycerophospholipids
PE O-17:0;0/17:2;0	2.78925139461737e-06	2.59375288442196e-06	2.2402912759199e-06	0	0	0	Inf	Inf	397271498807598	PE	Glycerophospholipids
PE O-17:0;0/19:3;0	NA	6.25511960761427e-06	6.53178525417567e-06	0	0	0	Inf	Inf	137721634504545	PE	Glycerophospholipids
PG 14:0;0_18:2;0	NA	7.88678541496532e-07	7.4921582188571e-07	0	0	0	Inf	Inf	163322243382977	PG	Glycerophospholipids
PG 16:1;0_16:1;0	NA	1.08743674927059e-05	1.08653317847612e-05	0	0	0	Inf	Inf	264599336461452	PG	Glycerophospholipids
PG 17:0;0_17:1;0	2.35265362974532e-05	2.5659407498521e-05	2.97569990845262e-05	0	0	0	Inf	Inf	479188989501298	PG	Glycerophospholipids
PI 15:0;0_18:1;0	6.56346758972898e-05	3.02594700983051e-05	5.15054289464088e-05	0	0	0	Inf	Inf	411008116400823	PI	Glycerophospholipids
PI 16:0;0_17:1;0	6.24959925084413e-05	4.27933277897701e-05	5.83660716593652e-05	0	0	0	Inf	Inf	118777137268762	PI	Glycerophospholipids
PI 16:0;0_19:2;0	0.000148630308984594	0.000129407505983907	0.00015134962733138	0	0	0	Inf	Inf	231969782003578	PI	Glycerophospholipids
PI 16:0;0_22:2;0	0.000152944769879063	0.000181037911041724	0.00018304521137613	0	0	0	Inf	Inf	316333456466521	PI	Glycerophospholipids
PI 16:1;0_17:0;0	8.73626261001659e-05	9.92186390164776e-05	9.46056479940292e-05	0	0	0	Inf	Inf	135248531113797	PI	Glycerophospholipids
PS 14:0;0_18:0;0	3.77686170791138e-05	6.461138808194e-05	6.71560514299995e-05	0	0	0	Inf	Inf	265724358726258	PS	Glycerophospholipids
PS 16:0;0_16:0;0	0.000185281321301056	0.00034804148978471	0.000336838994547023	0	0	0	Inf	Inf	312186378683893	PS	Glycerophospholipids
PS 16:0;0_20:2;0	0.00040861200187325	0.000339771714483414	0.000369973556120157	0	0	0	Inf	Inf	284379755080316	PS	Glycerophospholipids
PS 16:1;0_24:1;0	NA	3.61187950925253e-05	3.73495010653405e-05	0	0	0	Inf	Inf	106633544457968	PS	Glycerophospholipids
PS 18:2;0_19:0;0	NA	0.000131877942262277	0.000153263077021201	0	0	0	Inf	Inf	476562785922262	PS	Glycerophospholipids
Cer 36:0;3	0.000135645906391382	6.30226907114523e-05	9.70633313867569e-05	0	0	0	Inf	Inf	424265545290821	Cer	Sphingolipids
LPA 16:1;0	5.83581297311151e-06	5.17258292091463e-06	4.78936559104538e-06	0	0	0	Inf	Inf	335243477516666	LPA	Glycerophospholipid intermediates
LPC 12:1;0	NA	0.000136419961122612	0.000130013372404084	0	0	0	Inf	Inf	153050491030244	LPC	Glycerophospholipid intermediates
LPS 20:4;0	1.36477258999065e-05	1.82498704610274e-05	1.80188855269642e-05	0	0	0	Inf	Inf	799805874920386	LPS	Glycerophospholipid intermediates
PA 16:0;0_16:1;0	0.000539327728487094	0.00032577547984156	0.000330088699781652	0	0	0	Inf	Inf	298970975535538	PA	Glycerophospholipids
PA 16:0;0_20:3;0	8.04803581966691e-05	5.27870886501302e-05	6.14028882772081e-05	0	0	0	Inf	Inf	15530424984427	PA	Glycerophospholipids
PA 16:1;0_18:2;0	0.00023368060693357	0.000247925731752359	NA	0	0	0	Inf	Inf	188246791993141	PA	Glycerophospholipids
PA 18:0;0_20:4;0	0.000106936350386185	9.15990694640627e-05	9.67543469144264e-05	0	0	0	Inf	Inf	208918489298941	PA	Glycerophospholipids
PC 14:1;0_15:0;0	0.00015353935095637	0.000195031879519759	9.58394240649175e-05	0	0	0	Inf	Inf	356903217617214	PC	Glycerophospholipids
PE 12:0;0_18:0;0	2.30933093777406e-05	2.44513937465684e-05	2.64197636218875e-05	0	0	0	Inf	Inf	15304732121758	PE	Glycerophospholipids
PE 15:1;0_22:5;0	NA	5.2700755033848e-05	5.06888105303761e-05	0	0	0	Inf	Inf	12386956097727	PE	Glycerophospholipids
PE O-17:0;0/15:1;0	7.80775454687438e-06	7.99600210640345e-06	NA	0	0	0	Inf	Inf	758278260380891	PE	Glycerophospholipids
PG 16:1;0_17:1;0	2.09595738094435e-05	2.35739134050741e-05	1.14310112330897e-05	0	0	0	Inf	Inf	369686289311539	PG	Glycerophospholipids
PI 14:0;0_16:1;0	5.24837570178039e-05	3.98708936989627e-05	4.24825631017494e-05	0	0	0	Inf	Inf	723408519770147	PI	Glycerophospholipids
PI 14:0;0_17:1;0	NA	2.6716653436856e-06	2.37498386959215e-06	0	0	0	Inf	Inf	373824595533992	PI	Glycerophospholipids
PI 14:0;0_20:2;0	2.71019082744556e-05	1.90300864530377e-05	2.08571558337132e-05	0	0	0	Inf	Inf	117654685767577	PI	Glycerophospholipids
PI 14:0;0_20:3;0	NA	1.20554171194021e-05	1.03446374848695e-05	0	0	0	Inf	Inf	485269320083785	PI	Glycerophospholipids
PI 14:1;0_16:0;0	8.98693969345316e-05	8.5784665785157e-05	8.10883685051394e-05	0	0	0	Inf	Inf	877579311764211	PI	Glycerophospholipids
PI 15:1;0_16:0;0	NA	1.61760317966e-05	1.81478583148678e-05	0	0	0	Inf	Inf	365321512848934	PI	Glycerophospholipids
PI 15:1;0_18:1;0	3.34240624207103e-05	3.64443736810365e-05	3.45763140455231e-05	0	0	0	Inf	Inf	638309698145068	PI	Glycerophospholipids
PI 16:0;0_21:2;0	6.34400948379672e-05	4.9771722965242e-05	5.6440189997378e-05	0	0	0	Inf	Inf	483397031881258	PI	Glycerophospholipids
PI 16:0;0_24:5;0	5.6484090345639e-05	4.97970393665735e-05	5.61116128998422e-05	0	0	0	Inf	Inf	160259967050059	PI	Glycerophospholipids
PI 16:1;0_17:1;0	2.37545914631644e-05	2.11712761513124e-05	2.13518919883705e-05	0	0	0	Inf	Inf	141740408020172	PI	Glycerophospholipids
PI 18:0;0_24:5;0	NA	4.17816532301383e-05	3.73030487719494e-05	0	0	0	Inf	Inf	360136160443359	PI	Glycerophospholipids
PI 18:1;0_22:6;0	0.000472508175585076	0.000342882615989773	0.000376312070008362	0	0	0	Inf	Inf	943211694656736	PI	Glycerophospholipids
PI 19:1;0_20:2;0	NA	9.66341822573311e-06	1.07226907023174e-05	0	0	0	Inf	Inf	330493617965671	PI	Glycerophospholipids
PI 20:4;0_22:1;0	NA	8.65528394429823e-06	8.86254919124491e-06	0	0	0	Inf	Inf	753192456554977	PI	Glycerophospholipids
PS 14:0;0_16:0;0	0.000242275836068559	0.000222069157293608	0.000223043686846262	0	0	0	Inf	Inf	823457806487166	PS	Glycerophospholipids
PS 14:0;0_17:0;0	NA	5.18992170786349e-05	5.68079989504821e-05	0	0	0	Inf	Inf	287276803113628	PS	Glycerophospholipids
PS 14:1;0_18:0;0	NA	9.35620940939518e-05	9.98579783648381e-05	0	0	0	Inf	Inf	207148601854738	PS	Glycerophospholipids
PS 15:0;0_18:0;0	6.05731200900887e-05	8.1476982732353e-05	8.07512068864037e-05	0	0	0	Inf	Inf	840066263003582	PS	Glycerophospholipids
PS 15:0;0_18:1;0	0.000220872039151285	0.000181466397158389	0.000188859128345497	0	0	0	Inf	Inf	374449057708588	PS	Glycerophospholipids
PS 16:0;0_17:0;0	0.000153265581334248	0.000171958609212806	0.000175996554401575	0	0	0	Inf	Inf	17516632674412	PS	Glycerophospholipids
PS 16:0;0_18:3;0	NA	6.78332928794351e-05	6.7427284932387e-05	0	0	0	Inf	Inf	191091827886539	PS	Glycerophospholipids
PS 16:0;0_19:1;0	0.00044757196907806	0.000387772244251611	0.000408980002226159	0	0	0	Inf	Inf	177623015378615	PS	Glycerophospholipids
PS 16:0;0_20:5;0	0.000275273640073667	0.000224720460713842	0.000193735095280524	0	0	0	Inf	Inf	103956561454383	PS	Glycerophospholipids
PS 16:0;0_22:1;0	NA	0.000131237223558959	0.000148250052087367	0	0	0	Inf	Inf	387042862264998	PS	Glycerophospholipids
PS 16:0;0_22:6;0	0.0028580606152511	0.00251848889998661	0.00259495882645059	0	0	0	Inf	Inf	149463058516445	PS	Glycerophospholipids
PS 16:1;0_20:4;0	2.60533337731545e-05	2.68082739991749e-05	1.90001470501902e-05	0	0	0	Inf	Inf	106036949941371	PS	Glycerophospholipids
PS 17:0;0_20:5;0	0.000187874883130054	0.000182211444612423	0.000214166196646207	0	0	0	Inf	Inf	254540967306475	PS	Glycerophospholipids
PS 17:1;0_20:4;0	0.000184087175950785	0.00012641558088351	0.000136477396080225	0	0	0	Inf	Inf	139522084888908	PS	Glycerophospholipids
PS 18:0;0_19:2;0	0.000181245055129093	0.000147464966147709	0.000181024357547492	0	0	0	Inf	Inf	433485530479662	PS	Glycerophospholipids
PS 18:0;0_22:2;0	NA	4.82691164783669e-05	4.69146368469249e-05	0	0	0	Inf	Inf	905858707905055	PS	Glycerophospholipids
PS 18:2;0_20:4;0	5.92724295427185e-05	5.90094231289476e-05	5.04712047115364e-05	0	0	0	Inf	Inf	26308143462202	PS	Glycerophospholipids
PS 20:0;0_20:4;0	NA	2.54174696588413e-05	2.21562899818405e-05	0	0	0	Inf	Inf	435721001593628	PS	Glycerophospholipids
PS 16:0;0_20:4;0	0.00203247661746992	0.00149923998822904	0.00170353535762062	7.0425096211309e-05	9.42016163290312e-05	6.43984008137115e-05	4.51468126481377	22.8588554619613	838053451861902	PS	Glycerophospholipids
PI 16:0;0_16:1;0	0.00163522472560827	0.00153338148607391	0.00161301737411883	8.68961235349582e-05	0.000125872271124936	8.56039792896909e-05	4.00231469516742	16.0256913953064	5.89619e+09	PI	Glycerophospholipids
PE 16:0;0_20:5;0	0.00239830919970205	0.00243697252548416	0.00240402774276873	0.000165236476924079	0.000189099641065832	0.000152659788674978	3.83580608581514	14.2788321814597	1.9762e+06	PE	Glycerophospholipids
LPC 14:0;0	0.00205168932061907	0.00215168465393932	0.00167594536788545	0.000140425417341637	NA	0.000152553772933291	3.74181653939452	13.3782410437336	624624611494172	LPC	Glycerophospholipid intermediates
PS 16:0;0_18:2;0	0.00129892358119241	0.00130535579003057	0.00122891594785748	9.15712778431722e-05	0.000117885404820521	9.00786019732647e-05	3.67774964738632	12.7971411572642	9.45834e+09	PS	Glycerophospholipids
LPE 16:0;0	0.00133871669930441	0.00123879480392393	0.00126924329308982	0.000100948866915247	0.000107782577999229	0.000101110838516734	3.63403592706114	12.4152028371305	589237839590626	LPE	Glycerophospholipid intermediates
PE 16:0;0_20:4;0	0.00820102559263317	0.00790600251489732	0.00837472889131346	0.000711815943016841	0.000757776661017329	0.000617078196270686	3.55243218112681	11.7324481634895	112506848730416	PE	Glycerophospholipids
PE 16:0;0_16:1;0	0.00441041134991875	0.0044297664884341	0.00428701356015721	0.000373378017751098	0.000441691619123743	0.000382534421156768	3.45433536022621	10.9612115210147	6.68814e+08	PE	Glycerophospholipids
PE 16:0;0_22:6;0	0.00677197556553099	0.00688022650915823	0.00649635077112538	0.000616159325274723	0.000675144929706095	0.000685807891548662	3.34920961040777	10.1909003397619	230232368579989	PE	Glycerophospholipids
PS 16:0;0_20:3;0	0.00118682341125983	0.00107944539002254	0.00104785258655871	NA	0.000135154143757876	8.38754351819881e-05	3.33446632761485	10.0872871566234	295566077281229	PS	Glycerophospholipids
PS 16:0;0_17:1;0	0.000582905562180444	0.000560497923042685	0.000618543157743378	NA	5.98021211881712e-05	5.7181219258484e-05	3.3278327391689	10.0410117442888	95967839183363	PS	Glycerophospholipids
PC 14:0;0_14:0;0	0.0018202370568128	0.0025438322455924	0.00225452833210136	0.000221619471602797	0.00022152194744458	0.000254784946196481	3.24537882951164	9.48323199137775	109960735755366	PC	Glycerophospholipids
PI 16:0;0_18:1;0	0.00365255221548498	0.00308854274844878	0.00303468656397469	0.000380048156797693	0.000411398338782975	0.000361250563748375	3.08419863606268	8.48078985609513	451300992779391	PI	Glycerophospholipids
PE 18:1;0_20:5;0	0.00275275286137641	0.00267916081876558	0.00279097999611377	0.000319711992735922	0.000340667063161116	0.000332740596445241	3.04960672354968	8.27986200541093	116412415340706	PE	Glycerophospholipids
LPC 14:1;0	0.00171810071476295	0.00117136589704465	0.00115171128012862	0.000190595079043345	0.000175038418422236	0.000130703724383944	3.02538330417216	8.14200046669355	229354076855753	LPC	Glycerophospholipid intermediates
PI 16:1;0_18:1;0	0.0031977341852296	0.00281407050955305	0.00290685111809423	0.000356740092833098	0.000379575126692726	0.000361264757186093	3.02250022122131	8.12574573344077	189715338425674	PI	Glycerophospholipids
PI 16:0;0_18:2;0	0.00120020735021288	0.000978352006755842	0.00104318696434756	0.000129322740408984	0.000153149629429554	0.000127674662168398	2.97362980775948	7.85510090259973	439572320479007	PI	Glycerophospholipids
PI 16:0;0_20:2;0	0.000800640262205889	0.000695088302086796	0.000752219399587406	8.63707150331677e-05	0.000107853380675541	9.23184583243726e-05	2.97178732741836	7.84507547741258	149374687009697	PI	Glycerophospholipids
PI 16:1;0_20:3;0	0.000346410911185982	0.000363421435030933	0.000420717586580625	4.01499044866874e-05	5.2232579514633e-05	5.64297933263321e-05	2.92545925089027	7.59715497336496	337814628250265	PI	Glycerophospholipids
PI 14:0;0_18:1;0	0.000150789368142436	0.000130806968676947	0.000138815975400179	1.91036016725879e-05	NA	1.87053159275659e-05	2.89004396672841	7.41293040380243	226294714459276	PI	Glycerophospholipids
PC 12:0;0_16:0;0	0.00195770241760596	0.00250473872340082	0.00232867309571329	0.000298414651657585	0.000318445043928799	0.000311017890964815	2.87164191031538	7.31897648477722	667957057317011	PC	Glycerophospholipids
PE 16:1;0_16:1;0	0.000392638425670226	0.000380392852338373	0.000391550249117837	4.41337641670796e-05	6.06959214476402e-05	6.95844837995605e-05	2.73922248509664	6.67710387887261	3.42348e+09	PE	Glycerophospholipids
PS 16:0;0_18:1;0	0.0141888739535574	0.0127061609499709	0.0133006514343624	0.00193480812435945	0.00218576371946708	0.00201658847311821	2.71139750902617	6.5495578186071	109110341127233	PS	Glycerophospholipids
PS 16:0;0_22:5;0	0.000911197370300121	0.000617516105767506	0.000703669626646778	0.000107450273518825	0.000146016517896908	NA	2.55375348438695	5.87159916885754	158762981572703	PS	Glycerophospholipids
LPI 18:1;0	0.000325646722255513	0.000402595945807341	0.000365729222505179	6.59418739025286e-05	6.34448413519287e-05	6.44451965416688e-05	2.49669765319231	5.64392044855174	539984709031262	LPI	Glycerophospholipid intermediates
PC 14:0;0_16:0;0	0.0275088480396275	0.0304746528268569	0.029864270206489	0.00553335881440572	0.00539773078998366	0.00573797613923902	2.39783243435542	5.27010766074592	129482524103512	PC	Glycerophospholipids
PE 16:0;0_18:2;0	0.00273749237023979	0.0027286604777485	0.00267714053604689	0.000550641380813175	0.000534528546540526	0.000485264817402784	2.37444838335208	5.18537520341089	1.46454e+07	PE	Glycerophospholipids
PE 16:0;0_18:3;0	0.000136530571305519	0.000184804995478184	0.000169906837294237	4.07472698339612e-05	2.60459006292892e-05	3.46609396698799e-05	2.27560778653351	4.84201579840698	76238356258405	PE	Glycerophospholipids
PE 14:0;0_18:1;0	0.000856631817708875	0.000883600612338913	0.000878308207246505	0.00017950950504444	0.000202381104605082	0.000178153587031303	2.22515040513708	4.67559641330705	4.68523e+07	PE	Glycerophospholipids
PS 16:1;0_18:1;0	0.00128970421902696	0.000976902597128562	0.00099542436261642	0.000231196600723811	0.000261651561123052	0.000221003431694814	2.19207449063213	4.56962092441066	129670526032841	PS	Glycerophospholipids
PS 16:1;0_17:0;0	0.000730875501615293	0.000606827370781416	0.000637704200717948	0.000192932159995502	0.000116624233582695	0.000128392724280856	2.17331481243661	4.51058580223105	758847428800497	PS	Glycerophospholipids
PI 16:0;0_20:1;0	0.000410046659083978	0.000314401339372006	0.000377879327477955	0.000100177091052743	NA	7.15250988160915e-05	2.09760983726555	4.27999715389389	388515965045003	PI	Glycerophospholipids
PI 18:1;0_20:2;0	0.00160639268029984	0.00121863485844117	0.0012474280524695	0.000291777704807687	0.000342956028242211	0.000333116702053881	2.0730429409741	4.20773235564422	131584170304007	PI	Glycerophospholipids
PE 16:1;0_18:1;0	0.00613090708151718	0.00630845615375842	0.00618421634490684	0.00156016968287318	0.0014645440352149	0.00144803863814783	2.05789560778143	4.16378509179419	1.0621e+08	PE	Glycerophospholipids
PE 16:0;0_20:3;0	0.00129856834431446	0.00176758096300643	0.00126999968284171	0.000323396007323319	0.000369242018681942	0.000364013463157392	2.03691471132705	4.10366997504427	203891733639773	PE	Glycerophospholipids
PS 17:0;0_20:4;0	0.000283815697558965	0.000239378232985608	0.000258805210027771	6.33910415176169e-05	5.71851279769541e-05	7.27974271643023e-05	2.01577620013358	4.0439809471603	184445826117037	PS	Glycerophospholipids
PI 20:1;0_20:3;0	5.76385393107029e-05	5.69479228461022e-05	6.65845062118896e-05	1.85190021770775e-05	1.7805457112911e-05	9.05033570175073e-06	1.99738876013581	3.99276665385878	481467252071677	PI	Glycerophospholipids
LPC 16:1;0	0.00120873299790407	0.00104121123098756	0.000972079903778068	0.000270804875777663	0.000241013401193611	0.000317272882215708	1.95836465879748	3.88621214563338	433061357830662	LPC	Glycerophospholipid intermediates
PI 18:1;0_20:1;0	0.000528308257581774	0.000405394436062755	0.000433995955531577	0.000108834856789886	0.000121825981071434	0.000125390809903375	1.94159195572132	3.84129285108654	108192111371543	PI	Glycerophospholipids
PE 16:1;0_17:0;0	0.000143768810277383	0.000136818294477868	0.000143197727858832	3.18258785737999e-05	3.4772532159532e-05	4.53757539230912e-05	1.9201660506284	3.78466616754326	167679223390745	PE	Glycerophospholipids
PC 16:0;0_16:1;0	0.0784341965497524	0.0849421241263567	0.0840528386312072	0.0208211313947201	0.0224696140744034	0.0234938570183456	1.88942810482359	3.70488331279267	298804264978576	PC	Glycerophospholipids
PI 18:1;0_22:2;0	0.00264928152050794	0.00235348686869994	0.00289635972439224	0.000598112264441148	0.000976593800598236	0.000564506656205452	1.88461347109866	3.69253979987718	831014234366909	PI	Glycerophospholipids
PE 14:0;0_18:2;0	7.04833424636691e-05	6.6994211034971e-05	7.07531883116099e-05	1.495120061054e-05	2.0878414537014e-05	2.1652087440251e-05	1.85700837466002	3.62255696048967	170320125515828	PE	Glycerophospholipids
PI 16:0;0_20:5;0	0.000400870433084656	0.000317828494293625	0.000333828019891605	9.35890764349504e-05	0.000102641470788774	0.000101687275173471	1.82087083237962	3.53294387962669	938061318764815	PI	Glycerophospholipids
LPA 16:0;0	3.78840413673977e-05	2.47500216760472e-05	2.61775288865236e-05	1.08848341901982e-05	8.3428972888148e-06	6.2666006649029e-06	1.80057144808592	3.48358181844598	275368295001122	LPA	Glycerophospholipid intermediates
PI 16:1;0_20:1;0	0.000115873905598342	9.33114030489805e-05	0.000106768491601434	NA	3.56035249191891e-05	2.55235654510866e-05	1.78486731569673	3.44586770868013	293219822906795	PI	Glycerophospholipids
PI 16:1;0_20:2;0	9.22874656796508e-05	7.44642041317311e-05	8.43777208387509e-05	NA	2.6802816609503e-05	2.25617665349067e-05	1.76192013237037	3.3914921002572	337288505564093	PI	Glycerophospholipids
PE 16:1;0_18:2;0	0.000261009136595263	0.000287053702021868	0.000269786654664288	0.00010489633656246	5.62467187730744e-05	8.01658600049608e-05	1.76095415417263	3.38922203569398	107362072412008	PE	Glycerophospholipids
DAG 14:0;0_18:1;0	0.000607619343112534	0.00060714956592216	0.000581666589937503	0.000169446372659679	0.000162556897108419	0.000208036934878904	1.7339984148592	3.32648473856949	6.88724e+09	DAG	Glycerolipids
PI 14:1;0_18:0;0	7.96319541284737e-05	8.34052246424151e-05	8.99666933603523e-05	2.57836392946907e-05	2.64985105648605e-05	2.51192781676049e-05	1.70872737609844	3.26872356983485	229815038222917	PI	Glycerophospholipids
PI 16:0;0_22:5;0	0.00133860998351067	0.00104961821974883	0.00116308960328919	0.000336145489043398	0.000431761314410288	0.000342494575106119	1.6772732084258	3.19822892435055	53823173348259	PI	Glycerophospholipids
PG 16:1;0_19:2;0	NA	8.28164098309169e-06	9.13773873235252e-06	NA	3.06125337957414e-06	2.4142884744322e-06	1.66961960758801	3.18130701579768	102253333467696	PG	Glycerophospholipids
PS 18:1;0_22:6;0	NA	0.000943339843273797	0.000974972296528757	0.000229408807399843	0.000348900656225847	0.000334470842758489	1.65646041920923	3.15242144202521	112362819841386	PS	Glycerophospholipids
PE 16:0;0_22:5;0	0.00867155704449465	0.00863164504866368	0.00833618642762165	0.00282439613051701	0.0027831041590779	0.00264694357324816	1.6351189322312	3.10613155129618	2.10032e+09	PE	Glycerophospholipids
DAG 16:0;0_16:1;0	0.00203283233693003	0.002066764913956	0.00197260187016511	0.000641664414891244	0.000607032915047912	0.000749090901559255	1.6038154373096	3.03946085241316	4.36677e+09	DAG	Glycerolipids
PE 17:0;0_20:4;0	0.000473766125739545	0.000478206142285189	0.000442241544643168	0.000154620335047118	0.000166226579904262	0.000159522974709274	1.53723419718571	2.90237552910073	614519651555218	PE	Glycerophospholipids
PA 16:0;0_18:1;0	0.000799667513413978	0.000579571232638976	0.000574654226329817	0.000259955097354986	0.000273685557260099	0.000149058338332385	1.51702991467285	2.86201238403337	144842946521247	PA	Glycerophospholipids
PI 16:0;0_20:3;0	0.00100488025423532	0.000850257689849542	0.000899822961624337	0.000285952498683876	0.00033784676940746	0.00034916253819117	1.50157676828245	2.83152009454036	201517071149622	PI	Glycerophospholipids
LPC 16:0;0	0.0219188304197523	0.0196882402618807	0.0192053298560613	0.00711582335044823	0.00735421726582713	0.00711665868605799	1.49422287423482	2.81712362255961	379916356185446	LPC	Glycerophospholipid intermediates
PI 16:0;0_18:0;0	0.00020973351057882	0.000160023065038523	0.000190227074375524	8.21952329291583e-05	5.9592753635454e-05	5.88502023994923e-05	1.48078847399194	2.79101228377341	503153896871599	PI	Glycerophospholipids
PE 16:0;0_20:2;0	0.000155328743182275	0.000220946767231945	0.000165560516439555	6.63220617568469e-05	6.43541234399962e-05	6.52893020372926e-05	1.46725672775577	2.76495639360414	297804443246239	PE	Glycerophospholipids
LPS 18:0;0	0.000250721599862207	0.000375429936309467	0.000338197030985536	0.000118935022800625	0.000115114138799894	0.000121415874927289	1.43984704426356	2.7129210134898	313340404953133	LPS	Glycerophospholipid intermediates
PA 16:1;0_18:0;0	0.000203702649519049	0.000200615253665795	0.000164534810139103	8.56428924968601e-05	8.1160663389758e-05	4.77179181043887e-05	1.40693308861757	2.65172853207132	24581208081265	PA	Glycerophospholipids
LPE 18:1;0	0.000748998196718788	0.00098883293901846	0.00101892957048405	0.000338648722410316	0.000372397907794084	0.000345170636687511	1.38406741152534	2.61003184916064	20682506292694	LPE	Glycerophospholipid intermediates
PI 16:1;0_18:2;0	9.42331560170564e-05	6.11701980264541e-05	6.41256345428152e-05	2.56645871225821e-05	2.79587031911808e-05	3.26182479707893e-05	1.34795664210888	2.5455133680709	476133988530956	PI	Glycerophospholipids
PE 18:1;0_20:4;0	0.00330117723633257	0.00280020614269058	0.00304668701953609	0.00125570991318021	0.00119090519744903	0.00115654003178853	1.34420669621659	2.53890549725837	467344672786614	PE	Glycerophospholipids
PI 16:1;0_20:4;0	0.000120637703146873	9.49175314945912e-05	9.59432853017472e-05	3.83980239761749e-05	4.41536866837065e-05	4.18227128467458e-05	1.32453546985934	2.50452232187925	148718953403845	PI	Glycerophospholipids
LPE 18:0;0	0.000536911280205023	0.000592723134870534	0.000579490893118596	0.000238629216131667	0.000228755393679294	0.000219101311117165	1.31595613747996	2.4896727756389	100212733189607	LPE	Glycerophospholipid intermediates
PS 16:0;0_18:0;0	0.00157315056212893	0.00126664194025019	0.0014748626895882	0.00056510651007967	0.00068410824769427	0.000489020782695013	1.31162168174085	2.48220398876626	260000730104124	PS	Glycerophospholipids
PC 15:0;0_16:0;0	0.00217933255134884	0.00230601832632698	0.00234537669191758	0.00105355214393244	0.000920885987943966	0.000804319377948372	1.29759931196974	2.45819491101408	215841611814686	PC	Glycerophospholipids
PI 18:0;0_20:2;0	0.00091160564154514	0.000836647843136002	0.000795736330317808	0.000372062412300309	0.000327428151987679	0.000364553472152957	1.25753503539045	2.39086891883553	164555681852718	PI	Glycerophospholipids
PE 14:0;0_20:4;0	0.000280782332461657	0.000306925607609507	0.000289783578703845	NA	0.000129941351061352	0.000115200557026519	1.25480554031856	2.38634981025079	883005085760829	PE	Glycerophospholipids
PI 16:0;0_20:4;0	0.00287855753095029	0.00244176907998325	0.00255128989607599	0.00105001529670868	0.00117509821431528	0.0010773475988742	1.2531183642609	2.38356069763143	448262244066851	PI	Glycerophospholipids
PE 16:1;0_18:0;0	0.00118365379056027	0.00128288047424157	0.00119949246476223	0.000526900284599416	0.000518325969589812	0.000498681641318563	1.24763061611875	2.37451129062223	10016888109975	PE	Glycerophospholipids
PI 18:1;0_19:2;0	0.000131929907732048	0.000133607550333528	0.000123686903124812	4.79077662236974e-05	7.54741944500461e-05	4.49115158254866e-05	1.20962275481254	2.31277153034609	11186345628225	PI	Glycerophospholipids
PC 16:1;0_20:3;0	0.0021001404087101	0.00199344462795562	0.00214871551495439	0.000883788041813732	0.000825728233691636	0.000990636185593121	1.20903695145079	2.31183262484393	6.06197e+09	PC	Glycerophospholipids
PI 18:1;0_18:2;0	0.00134513330415237	0.00102329407012572	0.00112207891074798	0.000419346780923681	0.000585585908831531	0.000507293153462832	1.20676269439517	2.30819113473039	888675870271254	PI	Glycerophospholipids
PC 16:0;0_16:0;0	0.0265384577237703	0.026549341216224	0.0269773848133345	0.0113670559676257	0.0117247540575898	0.0116856568984778	1.20302216952312	2.30221435991883	2.70178e+07	PC	Glycerophospholipids
PI 18:1;0_18:1;0	0.00488511685382865	0.00427515422933788	0.00444237768589538	0.00190425315713188	0.00215648034207238	0.00191409481630695	1.18691844341859	2.27665935333207	149043576302023	PI	Glycerophospholipids
PC 16:1;0_22:1;0	0.000204859399449123	0.000214156907280809	0.000214755888152807	9.35801498095367e-05	9.1055617727413e-05	9.51444077765299e-05	1.17967062707062	2.26525054597821	182428797419467	PC	Glycerophospholipids
PE 16:1;0_20:1;0	0.000693340950351651	0.000779016847615407	0.000747316667624903	0.000342605440591674	0.000326215785018144	0.000339519789258429	1.1383644762674	2.20131327880379	283156518197394	PE	Glycerophospholipids
PC 14:0;0_18:1;0	0.0123131150506208	0.0131680185877993	0.0128560035426357	0.00538613314995637	0.00601830639560004	0.00606908309896955	1.1335721245915	2.19401307686896	3.50934e+09	PC	Glycerophospholipids
PE 18:1;0_18:2;0	0.00375796966402066	0.00341638843340877	0.00363868302845062	0.0017021211377507	0.00161026903109731	0.00163233597705538	1.12880980509217	2.18678260571386	141948508558131	PE	Glycerophospholipids
PS 16:1;0_18:0;0	0.00401127805464854	0.00354284705001738	0.00371762218501532	0.00161325793248423	0.00196362795943716	0.00163253115764301	1.11351732773098	2.16372526569432	407873412486753	PS	Glycerophospholipids
PE 16:0;0_17:1;0	0.000430807994559745	0.000421953690499511	0.000417194473720861	0.000173438921900987	0.000197865753332461	0.000248714462035212	1.03439404241229	2.04825316259526	864314421876895	PE	Glycerophospholipids
PS 18:0;0_22:6;0	0.010366883750127	0.00756614557936787	0.00895965666041935	0.00411703102822913	0.00481415742447162	0.00427427860056923	1.02607852812363	2.03648124533808	239689902070923	PS	Glycerophospholipids
PI 20:3;0_20:3;0	5.94440734172484e-05	5.04081602412656e-05	4.92432001421434e-05	2.29913211318412e-05	2.58775847289207e-05	3.00858884327654e-05	1.01079365226548	2.01501929330845	396259516224711	PI	Glycerophospholipids
PE 18:0;0_19:2;0	5.7045634925678e-05	8.47654119039877e-05	7.71542373578353e-05	3.16287292491668e-05	3.87467604860992e-05	3.85154134602214e-05	1.00781872055436	2.01086847258858	388492969138382	PE	Glycerophospholipids
PE 18:0;0_19:3;0	4.40723270338027e-05	4.63632534102891e-05	4.98590663619709e-05	1.89853735840133e-05	2.37652063662253e-05	2.78593257806566e-05	0.990517465609121	1.98689752314281	287726035262167	PE	Glycerophospholipids
PE 16:1;0_20:4;0	0.000760800583129899	0.000705060216459302	0.000700996809771169	0.000391811248258413	0.000362602052416035	0.000348073236392706	0.974843314250198	1.96542772769332	255508608067892	PE	Glycerophospholipids
PC 16:0;0_20:5;0	0.00561121718102575	0.00604397697056332	0.00606705883419738	0.0030484157496136	0.00308309349076001	0.00317898364148988	0.928632572999498	1.90347097738604	161395489747494	PC	Glycerophospholipids
LPA 18:1;0	2.60851689913883e-05	1.82795386687773e-05	1.85542370338065e-05	1.33519134184952e-05	1.15969551016144e-05	8.16766606185672e-06	0.925942760797032	1.89992538434969	393104833916802	LPA	Glycerophospholipid intermediates
PC 14:0;0_22:6;0	0.00151711997505794	0.00143887155882791	0.00147536660547383	0.00074281396605614	NA	0.000838565227991252	0.901603079869318	1.86814065259833	175209998895808	PC	Glycerophospholipids
PE 18:1;0_19:2;0	6.22081928902332e-05	5.86123692403411e-05	6.1133245219371e-05	3.10183022464847e-05	3.13143595139806e-05	3.64742105942896e-05	0.880888944853837	1.84150963403295	561398647886938	PE	Glycerophospholipids
PC 15:0;0_16:1;0	0.00741473741809259	0.00701246914334239	0.0078991083335734	0.00407155580252149	0.00386256834574591	0.00433609049321759	0.863584658389479	1.81955373620965	128192518988783	PC	Glycerophospholipids
PE 18:2;0_20:4;0	0.000162035919167157	0.000143015627376318	0.000114483270249102	8.37831304104454e-05	7.50373026278416e-05	7.35162721901096e-05	0.852573450202133	1.80571905924273	397716987237665	PE	Glycerophospholipids
PE 15:0;0_18:1;0	0.000154075005759308	0.0001641619903795	0.000160669889141866	7.61059403925702e-05	8.18147076309765e-05	0.000107812468095597	0.849767147283255	1.80221002287857	125796830819808	PE	Glycerophospholipids
PC 16:0;0_22:2;0	0.000253618972143202	0.000264413050360876	0.000267788936976149	0.000137539028178977	0.000166577367213895	0.000132590335061523	0.847535882113559	1.79942488787058	346649058316031	PC	Glycerophospholipids
PE 18:1;0_20:3;0	0.00244260480743429	0.0026101555879361	0.00240467826766966	0.00139043317400716	0.00138472729155127	0.00140664700813987	0.834553563337932	1.78330511625512	305789306282696	PE	Glycerophospholipids
PI 16:0;0_18:3;0	8.49966595660333e-05	7.64513238673591e-05	7.61050775453877e-05	4.34709305352636e-05	4.42379897092358e-05	4.98706428740062e-05	0.787983617140609	1.72665950955347	121324864335906	PI	Glycerophospholipids
PC 15:0;0_18:3;0	0.00482826379715565	0.00484160015472161	NA	0.00270485105768942	NA	0.00290044469044343	0.786705097244106	1.72513001746577	298837323411366	PC	Glycerophospholipids
PS 16:1;0_20:1;0	0.000196595640758868	0.000165852261645108	0.000178245458580097	9.50832678005856e-05	0.000118825361355023	0.000102574281724524	0.772683041508931	1.7084440972829	333570817833198	PS	Glycerophospholipids
PE 16:2;0_18:1;0	6.93707335196866e-05	8.60613554098689e-05	8.22848358381927e-05	6.15206442071078e-05	3.36013352253e-05	4.54778405664003e-05	0.757649875294456	1.69073420413883	359850419092846	PE	Glycerophospholipids
PC 16:0;0_18:2;0	0.0189131454152326	0.0203748136372268	0.0199285842390455	0.0118881674772206	0.0115691515862505	0.0117777909435564	0.748986558748787	1.68061184652735	2016289140874	PC	Glycerophospholipids
PC 14:0;0_17:0;0	0.00031076585002053	0.000328790434275483	0.000327061107518435	0.000218939271556871	0.000195911065883729	0.000170345258912611	0.724026039502611	1.6517851430157	557551154716951	PC	Glycerophospholipids
PI 17:1;0_18:1;0	0.00023008136176075	0.000200787906203307	0.000217558923655047	0.000114240186191643	0.000139647407767519	0.000139658342963629	0.720414770921183	1.64765566299397	209423500865532	PI	Glycerophospholipids
DAG 16:0;0_16:0;0	0.00118625730696962	0.0011705423812227	0.00137642065969469	0.000725146353869509	NA	0.000790852417704941	0.715189578921387	1.64169893269322	90746202991004	DAG	Glycerolipids
PI 18:1;0_20:5;0	0.000586237703042664	0.000472288453434507	0.000510205455966743	0.000315818501598176	0.00035551426425748	0.000284701925791568	0.7144636735493	1.64087310444878	107501705755799	PI	Glycerophospholipids
PE 16:0;0_16:0;0	0.000259706702144775	0.000280057055749063	0.000285290029401297	0.000168161494654799	0.000168100851707894	0.000174387273437577	0.692154444111254	1.6156945100984	345378417764744	PE	Glycerophospholipids
PC 16:0;0_22:6;0	0.00226312862556492	0.00250029436578226	0.00244573152125466	0.00166720830709644	0.00125684316443971	0.001551305718211	0.687827238394325	1.61085567183726	604676191322205	PC	Glycerophospholipids
PI 18:0;0_19:2;0	0.000209478158412757	0.000184260240511328	0.000181941827455999	0.000109164109739479	0.000131437542276082	0.000117049179109745	0.686715864896596	1.6096152344139	358068159743562	PI	Glycerophospholipids
PE 14:1;0_18:0;0	6.03366532359966e-05	7.55380705910795e-05	7.01259258578022e-05	4.45460596687314e-05	NA	4.08613435526468e-05	0.685253351662829	1.60798433480776	180135850198973	PE	Glycerophospholipids
PE 16:0;0_18:1;0	0.0101463207870329	0.0103131062705676	0.010419312379352	0.00655262906271762	0.00642835851960145	0.00629279834621178	0.679973872188894	1.60211074002036	3.92624e+08	PE	Glycerophospholipids
PI 18:2;0_20:3;0	NA	9.93164080507452e-05	9.31373474600971e-05	5.38971373962386e-05	6.29685375507399e-05	6.49114034530826e-05	0.667304033615317	1.58810250339113	552908905170441	PI	Glycerophospholipids
PS 18:0;0_20:5;0	0.000221016836972383	0.000240285759515937	0.00022131359202911	0.000122854470714469	0.00013104616873764	0.000176275755798273	0.66614626593545	1.58682855696932	25016279253785	PS	Glycerophospholipids
PI 18:1;0_22:5;0	0.000479770351148764	0.000413817197264863	0.000461922986481705	0.000273452647465369	0.000293521157527871	0.000290833802357292	0.660110310215662	1.58020344338287	863969714447514	PI	Glycerophospholipids
SM 40:2;2	0.00192426085445406	0.00180775886515359	0.00181135397326539	0.00126426133305954	0.00101005670909401	0.00124234783592876	0.656555997047274	1.57631514765796	5857576600475	SM	Sphingolipids
PC 18:2;0_20:4;0	0.000733971699488585	0.000803356619472476	0.000813801776534021	0.000544703037806724	0.000391671901551761	0.000557597392844561	0.654200939884596	1.5737440679561	189018132975901	PC	Glycerophospholipids
PC 15:0;0_15:0;0	0.000114019033356639	0.000118601650070055	0.000112735003072181	7.40519737228276e-05	6.78258648851977e-05	7.83852056924131e-05	0.648855518536224	1.56792387754257	94910871166918	PC	Glycerophospholipids
DAG 16:0;0_18:2;0	0.000461222683484186	0.000430219710559764	0.000509897063523809	0.000289626897922443	0.000286065219947209	0.000322064170914285	0.642410714443728	1.56093527282995	805390167733495	DAG	Glycerolipids
PE 18:0;0_20:2;0	3.93251697652664e-05	3.00081812895824e-05	3.85146818868731e-05	2.30111225156812e-05	2.20269806613419e-05	2.42589856919749e-05	0.638133211226628	1.55631404871281	443353684614534	PE	Glycerophospholipids
PE 16:0;0_22:3;0	0.000486543881114163	NA	0.00050762455407055	0.000316559148426372	0.000323398940701546	0.000327207602626429	0.624689730400751	1.54187918935801	255568483682595	PE	Glycerophospholipids
PC 16:1;0_18:2;0	0.00296091966174177	0.00302549511685949	0.00303206534554192	0.00196078217606704	0.0020899966663159	0.00193513496085986	0.591312813672582	1.50661710485332	425412846813187	PC	Glycerophospholipids
PC 16:1;0_18:1;0	0.0287313181383122	0.030530803098378	0.0302029016075705	0.020185175492764	0.0196912605790414	0.0198348939639456	0.58331905371769	1.49829224689343	181085502878809	PC	Glycerophospholipids
PI 17:0;0_18:1;0	0.000155040959891185	0.000168957503407547	0.000145767592126116	8.96147048289896e-05	0.000121704745627939	0.000104803093307652	0.571458547824568	1.48602516552785	135998868829609	PI	Glycerophospholipids
LPC 18:1;0	0.0042316930153385	0.00351766916466856	0.00347579850708443	0.00246544499898585	0.00253183224591493	0.00255657424997556	0.571451770682517	1.48601818485647	364969262436934	LPC	Glycerophospholipid intermediates
PI 18:0;0_18:2;0	0.00124239809509799	0.00110077031923469	0.0011705142280963	0.000810575603744842	0.000828862815695592	0.000748088471187114	0.557466910032881	1.47168296039817	311048910905835	PI	Glycerophospholipids
DAG 16:1;0_18:1;0	0.000942715470720371	0.000837118927137568	0.00100088201692701	0.000600193863465802	0.000634125360440375	0.000690302107088357	0.530881998463419	1.44481221838482	125628049144677	DAG	Glycerolipids
LPE 20:1;0	0.000102160852535944	0.000112526264309083	9.89623234028849e-05	6.96743688006881e-05	8.23227369642616e-05	6.76878153775064e-05	0.513717139312784	1.42772402683261	723692639596728	LPE	Glycerophospholipid intermediates
PC 16:0;0_19:2;0	0.000282335973996268	0.000286130485853171	0.000305476899519872	NA	0.000206961570477849	0.000205377598685735	0.49874576730519	1.412984624837	649285695051794	PC	Glycerophospholipids
PC 16:1;0_20:1;0	0.000807203380056803	0.000870994977701816	0.00083238879261305	0.000599338813658833	0.000551679171921956	0.00063117371959667	0.494372274639035	1.40870768452021	146456366129344	PC	Glycerophospholipids
PC 16:0;0_24:5;0	0.000110268464661817	0.000133686163902958	0.000137467452630756	8.02601299051193e-05	8.53422087142999e-05	0.00010517582936302	0.494276942720861	1.40861460152972	324626251264609	PC	Glycerophospholipids
SM 38:1;2	0.00123886437189143	0.0010449866196761	0.00102443676070238	0.000821384692243798	0.000742570398764575	0.000810790892329804	0.478311521816098	1.39311226357753	330757598757448	SM	Sphingolipids
PE 18:1;0_18:3;0	0.000482339434236791	0.000490061209880725	0.00051251875161702	0.000374002420833928	0.000398143746751725	0.000355650007322242	0.396878265951966	1.31665581846454	205789214620836	PE	Glycerophospholipids
PE 14:0;0_18:0;0	6.43222870997705e-05	7.12477174671008e-05	7.32564023035259e-05	5.22494012731147e-05	5.71536683488099e-05	4.96679110378144e-05	0.39263348893575	1.31278757447965	986600743785064	PE	Glycerophospholipids
LPG 18:1;0	5.37761106887762e-05	5.35028424602324e-05	5.02341512952684e-05	4.39975308044539e-05	3.75252639761403e-05	4.09606829597522e-05	0.362884708155192	1.28599471006359	100286032312121	LPG	Glycerophospholipid intermediates
PC 16:1;0_19:1;0	0.000317801183010481	0.000325874856116668	0.000320857850108097	0.000259692098217038	0.000253811269859626	0.000244487000299298	0.347652412268624	1.27248831842259	770724308151299	PC	Glycerophospholipids
PC 18:2;0_18:2;0	0.000804342960474677	0.00081130891771088	0.000864399448546171	0.000641895560672268	0.00063542917338969	0.00067458267262692	0.345485361801742	1.2705783677202	274389869126627	PC	Glycerophospholipids
PC 16:0;0_17:1;0	0.00393099608902698	0.00444170410714551	0.00459905632030316	0.00342146127450867	0.00356113231389103	0.00348951200865241	0.308822299266525	1.23869611476485	490294951275553	PC	Glycerophospholipids
SM 42:2;2	0.0112128089913659	0.0107097205958913	0.0105978626711174	0.00867473683068824	0.00881867268201139	0.00916542790944954	0.286730792562011	1.21987286029793	158352437129293	SM	Sphingolipids
PC 16:1;0_20:2;0	0.000584254278504889	0.000510220278802983	0.000535181597640496	0.000454412761937917	0.000407032494289254	0.000482643277078751	0.277939429255218	1.21246191345749	371937364866572	PC	Glycerophospholipids
SM 42:1;2	0.00298427368581072	0.00294854632161265	0.00279382194167803	0.00241949162534176	0.00232326919876232	0.00246214675333446	0.276446681102784	1.21120803498272	310068157138379	SM	Sphingolipids
DAG 16:0;0_18:1;0	0.00373193463011436	0.00377700600765895	0.00408007250545536	0.00346400561556942	0.00315520100171145	0.00321767984936061	0.236484062921903	1.17811801351261	162012306156754	DAG	Glycerolipids
PE 18:0;0_20:5;0	0.000422331933642657	0.000388027656646275	0.000399875810491073	0.000361131753942612	0.000358665467495003	0.000334019792822087	0.199663313045011	1.1484303103895	178568065436081	PE	Glycerophospholipids
PC 16:0;0_18:1;0	0.137091933783719	0.151080693054748	0.149149781406017	0.128385443247021	0.124059966977049	0.128855948064051	0.197765603189693	1.14692066718008	389680325003548	PC	Glycerophospholipids
PE 18:0;0_18:2;0	0.00149932165574381	0.00143065735671218	0.00146360955191207	0.00132549887901283	0.00134326839545888	0.0012875540730945	0.151240163485348	1.11052368561286	531450533029189	PE	Glycerophospholipids
PE 18:1;0_18:1;0	0.0169592369759	0.0163832984779876	0.0164859556305824	0.0155122048411903	0.0152701615525674	0.0143972595253153	0.141298561257289	1.10289738064065	266897616081209	PE	Glycerophospholipids
PC 16:0;0_20:3;0	0.0032229906545786	0.00328296257174458	0.00314981707740153	0.00292312669283061	0.00286619814884065	0.00302098750880503	0.132198189283095	1.09596231320933	956264829046197	PC	Glycerophospholipids
PC 18:2;0_20:3;0	0.0012134938740165	0.00125624078837485	0.00122019054022543	0.00111061692812651	0.00109791687929489	0.00116623497903494	0.128802909102539	1.09338607652922	189778094868658	PC	Glycerophospholipids
PC 16:0;0_20:2;0	0.00147558629083751	0.00155405019313542	0.00156476978386679	0.00135801507575516	0.00141191686268137	0.00144859754672768	0.123138249864128	1.08910137620168	314486228871634	PC	Glycerophospholipids
TAG 52:2;0	0.00769079523902943	0.0076626058294298	0.00809487139610754	0.00901909567565441	0.00999132699304302	0.00955056048602023	-0.284564005027251	0.820989681536702	130211900230715	TAG	Glycerolipids
PC 16:1;0_20:4;0	0.00108064008094957	0.00110349025780889	0.00112783188834054	0.00139134220777889	0.00135625880611238	0.00130843782500166	-0.292385248031577	0.81655091547471	234922515279998	PC	Glycerophospholipids
PI 18:0;0_18:1;0	0.0015550616687585	0.00139230522981494	0.00139625511952083	0.00173615059172698	0.00190353699383358	0.0016878586906423	-0.294572654309914	0.815313803560264	191421985007687	PI	Glycerophospholipids
PE 18:1;0_22:1;0	0.000120216675604223	0.000109106000367281	0.000101827465890478	0.000141347820726252	0.000126994406753956	0.00013932470172749	-0.299905450870023	0.81230563024961	22830985077556	PE	Glycerophospholipids
PC 18:1;0_18:1;0	0.0323478968283023	0.0353147007457264	0.0350975109893054	0.0430381306778691	0.0414077726890659	0.0441434475808413	-0.323490852141707	0.799133892549685	256207641587835	PC	Glycerophospholipids
PC 18:1;0_18:2;0	0.00675761827592693	0.00666739062148898	0.00680679286490424	0.0085764590070865	0.00809409956090637	0.0086727259894777	-0.324978707538054	0.798310168377774	825421371751066	PC	Glycerophospholipids
PC 16:1;0_18:0;0	0.0040184437800767	0.00441803292696768	0.00433217668231555	0.00537419197381701	0.00526420542839422	0.00538741768512894	-0.327791352245638	0.796755317577994	746880583441809	PC	Glycerophospholipids
PE 16:0;0_20:1;0	0.000268740728924711	0.000283958135116028	0.000279840070709044	0.000352743496968418	0.000338573862770842	0.000369486156618051	-0.349567814468549	0.784819169537292	491149863133239	PE	Glycerophospholipids
PC 15:0;0_17:0;0	0.000153232968585365	0.000143287991031302	0.000156841614542473	0.000192203438856105	0.000188867031394577	0.000199252276223977	-0.356190179134069	0.781224890654769	154176732830052	PC	Glycerophospholipids
PC O-17:0;0/15:0;0	0.000343549414923429	0.000362136387377434	0.000383359979996405	0.000470292647907787	0.00047180909026081	0.000458984838605774	-0.363481501736319	0.777286571972238	666146601444899	PC	Glycerophospholipids
PE 18:0;0_18:3;0	9.36928148879441e-05	0.000103779248787511	0.00011356407922756	0.000136292315849898	0.000141003018484898	0.000132041795681746	-0.396207302624824	0.759853236109918	165729233550828	PE	Glycerophospholipids
PC 16:0;0_22:3;0	NA	7.05272917414816e-05	6.7188565079463e-05	9.1650169618057e-05	8.93609195008287e-05	9.31964632588852e-05	-0.408611123237709	0.753348270097331	935977265552825	PC	Glycerophospholipids
SM 32:1;2	0.00198345732725675	0.00185014478899435	0.0017717071279863	0.00260803467800979	0.00230908054701259	0.00256463449764396	-0.416581737539159	0.749197641195592	756439658802914	SM	Sphingolipids
PC 14:0;0_18:0;0	0.00125293697809382	0.00116493356088166	0.0012159664744408	0.00159894448346399	0.00162298996282333	0.00166279778591611	-0.426785767144911	0.743917340946468	321479376425199	PC	Glycerophospholipids
PC 18:2;0_18:3;0	0.000332061109663139	0.000339861615787333	0.00035545784535429	0.000457963367906671	0.000474021500851083	0.00046021616506157	-0.43839685569665	0.737954178920752	242176283055258	PC	Glycerophospholipids
PC 16:0;0_20:1;0	0.00111927653997321	0.00124435380939785	0.00133981324067204	0.00164746464195647	0.00159428973455426	0.00180382797017193	-0.446153428089293	0.733997254544469	75382558608767	PC	Glycerophospholipids
DAG 16:1;0_18:0;0	0.000102857181248649	9.6980649647873e-05	0.000120920921164959	0.000159887248757589	0.000140230986439483	0.00013884332250931	-0.452605970000411	0.730721737314488	165260544439823	DAG	Glycerolipids
PC 17:1;0_18:1;0	0.00264059395145597	0.00315584531821353	0.00303670050816446	0.00409592576103195	0.00395908244862728	0.00415594802225962	-0.467177934888693	0.723378219532435	108205626566787	PC	Glycerophospholipids
PC 17:0;0_20:6;0	0.000550263930154636	0.000531530839013496	0.000526418615500206	0.000817889142880733	0.000677697031090583	0.000750249434691412	-0.48179348658617	0.716086866939446	310760774791875	PC	Glycerophospholipids
TAG 54:3;0	0.00175235910840789	0.00175464809323963	0.00190365577375322	0.00239734558813877	0.00262536226197331	0.00255997621649754	-0.486903233979647	0.713555111603109	144848702171495	TAG	Glycerolipids
PC 18:1;0_19:2;0	0.000271822344346919	0.000250694337706904	0.000183271632155469	0.000326639628791531	0.000366424112727386	0.000319415319689053	-0.520584623722515	0.697089294239063	416999217041814	PC	Glycerophospholipids
PS 18:1;0_19:1;0	0.00139231498198918	0.000996050597288013	0.00114339840183835	0.00179432935026071	0.00154142697879646	0.00174885152062816	-0.525747576002261	0.694599089157705	260013396481014	PS	Glycerophospholipids
SM 34:0;2	0.000772435927146404	0.00067262223865641	0.000602540137275266	0.00107654847576426	0.000931313439709964	0.000986562118220756	-0.548345816856422	0.683803723199296	877989138286183	SM	Sphingolipids
PC 18:1;0_18:3;0	0.00122193081603717	0.00129321453454023	0.00135110653260869	0.00194186545607776	0.00186914268822418	0.00187742813110398	-0.557096485868932	0.679668663935273	469352138409148	PC	Glycerophospholipids
DAG 18:1;0_18:1;0	0.0011574022489647	0.000973128517983082	0.0011938402466227	0.00163806618038105	0.00159579533682545	0.00168421819447688	-0.565013716328563	0.675948989942785	905625076057035	DAG	Glycerolipids
Cer 42:1;2	0.000250780265529805	0.000274815073599022	0.000266165297761047	0.000422215554733413	0.000401286001282905	0.000394664641214075	-0.621574727542765	0.649961096187048	232644686968431	Cer	Sphingolipids
PE O-16:1;0/16:1;0	0.000352727966275209	0.000390113273778714	0.000503344281237412	0.000594042441246166	0.000687874811103225	0.000638155879979583	-0.62364240152545	0.649030237603378	199647243616649	PE	Glycerophospholipids
PG 16:0;0_18:2;0	7.17845016612258e-06	9.0192539289924e-06	8.8164395893623e-06	1.34042056652971e-05	1.23128692913395e-05	1.31041827580743e-05	-0.634102793602473	0.644341403575868	540316165905402	PG	Glycerophospholipids
PC 18:1;0_20:1;0	0.00136714472334055	0.00140651537433175	0.00148522387260687	0.00214149198921401	0.00224009001652912	0.00226647782343446	-0.642457940285105	0.640620584006691	107788779362833	PC	Glycerophospholipids
Cer 42:2;2	0.000390630778805833	0.00044951416637752	0.000426129900650248	0.00066860322945943	0.000706141750005859	0.000640814937567321	-0.670590094453751	0.628249666572981	641662892427888	Cer	Sphingolipids
SM 34:1;2	0.0255477394020338	0.0233370712451275	0.0219624204895054	0.0385494307685004	0.0352983395678684	0.0391866880380893	-0.673979267265423	0.626775517444119	996105735393616	SM	Sphingolipids
PC O-16:0;0/16:1;0	0.000278788731658037	0.000322333193058623	0.000365255904071279	0.000521879353978366	0.000532141863711136	0.000504683131071376	-0.689688046116311	0.619987895431344	996480670079357	PC	Glycerophospholipids
PC O-18:0;0/14:0;0	0.000192258726074472	0.000191870076326356	0.000233177102347357	0.000316681651665842	0.000359579438436828	0.000320356989853977	-0.691055155322928	0.619400668283118	286025046855081	PC	Glycerophospholipids
PS 18:1;0_18:1;0	0.00207042386035922	0.00165811101043794	0.0018728497600642	0.00278287589476925	0.00337628675440976	0.00289448859272794	-0.692716235841825	0.618687917305015	920204173621894	PS	Glycerophospholipids
PC 17:1;0_17:1;0	0.000140621518918851	0.000163138715071286	0.000160756028931063	0.000292670200873956	0.000243486851774113	0.00021606480809707	-0.6954291270765	0.617525609347562	401591117092186	PC	Glycerophospholipids
PI 18:1;0_22:4;0	0.000265180054691164	0.000254207218358073	0.000284940501217416	0.000409505491807919	0.0004716666552396	0.000422417568723808	-0.696634431820658	0.617009910814414	495448700552391	PI	Glycerophospholipids
PC 17:0;0_20:3;0	0.000143289364377294	0.000102678799122496	9.28575673233259e-05	0.000173786603939801	0.000205698306548681	0.00017155632825007	-0.701616852241179	0.614882711135664	242585288147363	PC	Glycerophospholipids
PS 17:1;0_20:1;0	3.24493205917342e-05	2.5187742340789e-05	3.44397740081757e-05	NA	5.30981704877291e-05	4.70058817807858e-05	-0.705552697773313	0.613207523265997	270820748873161	PS	Glycerophospholipids
PC 17:1;0_20:1;0	7.57937481368995e-05	9.41921043984e-05	8.37490991057682e-05	0.000141613974291586	0.000137825036861889	0.00013920631501956	-0.722406256373804	0.606085714512895	726651642061892	PC	Glycerophospholipids
PC 17:1;0_19:1;0	NA	5.82999579701155e-05	6.26536155896422e-05	0.00011681828172325	8.54344402401541e-05	0.000101922209988541	-0.745485365826794	0.596467168334239	396572932013634	PC	Glycerophospholipids
SM 34:1;3	NA	0.000148326590165978	0.000191280778409445	0.000269984350254042	0.000285055929862458	0.000318803019015146	-0.778544330824648	0.582954693787027	463052238739428	SM	Sphingolipids
PS 17:0;0_18:1;0	0.00111392270985536	0.00101296514348871	0.00112530441520401	0.00170562212282679	0.002006686848714	0.00189827938822195	-0.786739516779542	0.579652624646589	58501788057624	PS	Glycerophospholipids
TAG 48:2;0	0.000186171090378614	0.000169753397227489	0.000182195653601021	0.00030676324076631	0.000332892428232372	0.000296055745750924	-0.798135346796455	0.575091991745258	221651896478196	TAG	Glycerolipids
TAG 50:1;0	0.0017223342101175	0.00167900197527841	0.00172464869299736	0.00284351809796959	0.00307570175128655	0.00307025592823557	-0.81040776453515	0.57022066750855	264195759516468	TAG	Glycerolipids
Cer 40:2;2	NA	7.49258469180037e-05	8.00931666764249e-05	0.000133740061113036	0.000134092533127206	0.000140247543645825	-0.811444814930396	0.569810923893981	177725466022661	Cer	Sphingolipids
PI 18:1;0_19:3;0	8.50181870189718e-05	7.36606246247697e-05	7.42125989363428e-05	0.000129763826895706	NA	0.000143094886311693	-0.813459183247694	0.56901587844369	282007083752828	PI	Glycerophospholipids
PE 17:1;0_20:1;0	4.17931461075587e-05	6.49072202768563e-05	6.3073517389046e-05	0.000103069148142529	0.000100173618018525	9.69029887275486e-05	-0.822048716406726	0.565638130835706	22869727532737	PE	Glycerophospholipids
PC O-16:0;0/16:0;0	0.000491226320563559	0.000540144867886675	0.000579653009802537	0.0009386463561835	0.000981685103855533	0.000957440825360989	-0.836974273815026	0.559816426902879	797370453633395	PC	Glycerophospholipids
DAG 18:0;0_20:4;0	0.000357602358843675	0.000448652953008334	0.000387763844080539	0.000677317685345666	0.000790424949190911	0.000666750744774084	-0.838067705409447	0.559392297725542	434412416194106	DAG	Glycerolipids
PC 18:0;0_20:3;0	0.00123908635948945	0.00127534048463042	0.00126670762996602	0.00220324518822605	0.00242500991440039	0.00227055269365465	-0.867527908024718	0.548085203377337	323477976500771	PC	Glycerophospholipids
PE O-18:2;0/14:0;0	5.49188128217233e-05	6.55587991395438e-05	6.4884298635826e-05	0.000109526824420971	0.000121334787381257	0.000109771212182011	-0.877872642563646	0.544169256588349	616044673495731	PE	Glycerophospholipids
LPE 22:6;0	5.26166991889281e-05	4.26329725232743e-05	4.14699181328748e-05	6.85578973902405e-05	0.000100470402535811	8.3083047576064e-05	-0.882841081103417	0.542298437574017	39353208723587	LPE	Glycerophospholipid intermediates
PC 16:0;0_19:1;0	0.000438029475867153	0.000513988408804306	0.000539435331474734	0.00090550776095268	0.000905932835919063	0.00096648020163023	-0.897286743150592	0.536895514425925	641762018847685	PC	Glycerophospholipids
PC 20:2;0_20:3;0	0.000181679464167427	0.000174625558696886	0.000191706898101282	0.000345732545094273	0.000319417386978627	0.000358375825571938	-0.901268227362616	0.535415857268298	168809600593652	PC	Glycerophospholipids
PS 18:0;0_18:3;0	0.000185800165804745	0.000148477194321356	0.000143851029631228	0.000291745140466077	0.000325605499392059	0.000279667413245653	-0.907738949749412	0.533019807241279	187653048356005	PS	Glycerophospholipids
SM 34:2;2	0.00237385347444493	0.00224946883882339	0.00222548822929432	0.00442143205683306	0.00406336684888368	0.00447071935624116	-0.919641372134911	0.528640414384134	163683495153998	SM	Sphingolipids
SM 36:1;2	0.00184387847540074	0.0017062754250747	0.00168092040563881	0.00342557670617336	0.00305995234734256	0.00351829875618899	-0.935372962142431	0.522907271658502	368015702370698	SM	Sphingolipids
PI 19:0;0_20:4;0	1.99246314027769e-05	1.43850068204258e-05	1.55834805829764e-05	3.76460755529683e-05	2.62602760019466e-05	3.15209562862871e-05	-0.935561317745135	0.522839006306297	264739042430238	PI	Glycerophospholipids
PS 18:0;0_20:1;0	0.00013185628502911	9.83445397844575e-05	0.000114255673878235	0.000211810323233085	0.000251454823395225	0.000197409544028741	-0.93961828163029	0.521370810117206	890956782388836	PS	Glycerophospholipids
PC 18:0;0_18:3;0	0.000442901630216883	0.000445505082783123	0.000409509980780867	0.000875060822590541	0.00075636985853629	0.000859426130005215	-0.94044430194618	0.521072382796262	507418589788598	PC	Glycerophospholipids
PC 17:0;0_19:1;0	3.91538814128544e-05	4.86899933759205e-05	4.00649570601821e-05	9.12213133923411e-05	7.37608786438333e-05	8.11858055500647e-05	-0.944527337427501	0.519599757495477	515975017699496	PC	Glycerophospholipids
PC 17:2;0_18:1;0	0.000344543916960304	0.000327373395933785	NA	0.000677432242995118	0.000632743431268272	0.000645230753757512	-0.956150390854175	0.515430426584626	288106059773145	PC	Glycerophospholipids
DAG 16:0;0_18:0;0	0.000828757192634862	0.000769748496007543	0.000910261869718269	0.00159030934592469	0.00168731002145739	0.00161104456711853	-0.962461423610848	0.513180613757397	173602723207999	DAG	Glycerolipids
PS 17:1;0_18:0;0	0.000372303762579766	0.000330191592423205	0.000355577792263936	0.000642579582470481	0.000733087166276816	0.000687855979436842	-0.963669960607824	0.512750905437321	177035031973341	PS	Glycerophospholipids
PC 18:0;0_20:2;0	0.000307204828617579	0.00032037184354626	0.000322040625573141	0.000595983575361206	0.000665022375808786	0.000604480497810564	-0.974133760640989	0.50904540113702	366494892535365	PC	Glycerophospholipids
SM 36:2;2	0.00049462230946909	0.000505271490058528	0.000513407974759289	0.000962604952934219	0.000972348252134073	0.00105726171687434	-0.983514092936973	0.505746349698848	289576103839501	SM	Sphingolipids
Cer 40:1;2	0.000153025211888527	0.000152625581123982	0.000145896795290451	0.000298224327690419	0.000297313054242007	0.000304662187972255	-0.995366835037146	0.501608313755109	1.36803e+08	Cer	Sphingolipids
DAG 18:1;0_20:3;0	8.23502871736243e-05	NA	7.22936909847403e-05	0.000151862485460233	0.000166358958493722	0.000147348456092402	-1.0050846317137	0.498240902632343	242751752447016	DAG	Glycerolipids
PC 17:0;0_17:1;0	0.000186111243465164	0.000340497789113239	0.00025101623980822	0.000537461193640868	0.000525297420761808	0.000512980506991332	-1.01888169107123	0.493498740894801	247979389937125	PC	Glycerophospholipids
PC 18:1;0_19:1;0	0.000527464310064987	0.000554328387215941	0.000580405401014648	0.00113302241917384	0.00110959105700265	0.00113181637270952	-1.02155143121386	0.492586354653161	6.95933e+09	PC	Glycerophospholipids
PC 17:0;0_18:2;0	0.000278105553162706	0.0003120870942977	0.000305741169887594	0.000634504376557703	0.000581332562240892	0.000610758124572638	-1.02769276990494	0.490493944341681	177706714370767	PC	Glycerophospholipids
PI 20:1;0_20:4;0	3.2001066659787e-05	2.78304706130608e-05	2.7297129266355e-05	6.6120353073251e-05	6.51061724865269e-05	4.69307091017112e-05	-1.03193170133699	0.489054888535698	338120302660434	PI	Glycerophospholipids
PE 18:1;0_22:3;0	8.27243084805674e-05	NA	9.69283126438793e-05	0.000199344973722582	0.000173665724696307	0.000185424110532812	-1.05121638687334	0.482561128652668	367296195209532	PE	Glycerophospholipids
PC 20:1;0_20:4;0	4.4663817820195e-05	4.48116046442412e-05	5.01373517360146e-05	0.000109069175366631	8.56424371331736e-05	0.000102336516848033	-1.08926575285824	0.470000516438086	128407550860507	PC	Glycerophospholipids
PI 18:0;0_20:3;0	0.00188943403896592	0.00153679362362368	0.00155248734724211	0.0033194594371176	0.00390133049808876	0.00347719964955263	-1.10349436368612	0.465387909605435	150291567512213	PI	Glycerophospholipids
PE O-17:1;0/17:1;0	2.19633245210553e-05	1.54262423236563e-05	1.61151789643642e-05	3.94292032636408e-05	3.24794526319839e-05	4.480777017821e-05	-1.12526884518366	0.458416588040734	122772961761386	PE	Glycerophospholipids
PE 17:0;0_18:1;0	0.000280627311748588	0.000337014183520108	0.000270664523812884	0.000638550776374232	0.000660642607709018	0.000649190146126799	-1.13314902121034	0.455919486747978	168944546948946	PE	Glycerophospholipids
TAG 48:1;0	0.000305253729373177	0.000339065203559664	0.000290187135272552	0.000596067294504591	0.00071553260845387	0.000739095119027652	-1.13383701387499	0.455702119616166	852548564636763	TAG	Glycerolipids
PC 17:0;0_20:2;0	3.49301358925828e-05	3.54010800765983e-05	3.49515847566056e-05	6.93767041425228e-05	7.42239505543421e-05	8.77666793146878e-05	-1.13591541631325	0.455046090130121	166551373369866	PC	Glycerophospholipids
PI 18:0;0_20:5;0	0.000750044487773723	0.000593973493921665	0.000659823984949544	0.0014473978317915	0.00156376405581696	0.00139553367310319	-1.1369284959618	0.454726662878733	2991237582258	PI	Glycerophospholipids
PC 16:0;0_22:5;0	0.000874278144115649	0.000993326635829085	0.000964574454979613	0.00202851065958671	0.00214598860229714	0.00215051166590328	-1.15915540286755	0.447774599484402	2.92661e+09	PC	Glycerophospholipids
PG 16:1;0_20:2;0	2.35393407896515e-06	2.45720162221062e-06	3.56490550206638e-06	6.47382993174596e-06	5.6264851659742e-06	6.7112423958005e-06	-1.16727885674925	0.445260378154608	26247571143186	PG	Glycerophospholipids
PI 18:0;0_22:5;0	0.000593087557114955	0.000529525565010385	0.000589664932584695	0.00129846326272264	0.0014344421335324	0.00114967663871249	-1.18109940937605	0.441015293247849	92931660236962	PI	Glycerophospholipids
PC 16:2;0_18:1;0	0.000767377568102549	0.000710211124518171	0.000709256454750047	0.00175140257297756	0.00157391435840896	0.00163607091506293	-1.18189267603725	0.440772867401558	11656626819283	PC	Glycerophospholipids
PC 20:3;0_20:3;0	7.05399523285401e-05	6.21131413146155e-05	7.08671108412411e-05	0.000150962175217025	0.000152606038214849	0.000160462054652241	-1.18904688825676	0.438592519674825	2.94699e+09	PC	Glycerophospholipids
PG 16:1;0_18:2;0	NA	1.00127165263781e-05	1.15410330626469e-05	2.67626976010822e-05	2.32788378410387e-05	2.39863990341352e-05	-1.19516840543429	0.436735464960288	178806536376505	PG	Glycerophospholipids
PI 17:0;0_20:4;0	0.000153037783875425	0.000152500039047489	0.000141414977102599	0.000300785872920193	0.000430920479909545	0.000299771786047939	-1.20651885481337	0.433312915881892	45548946023893	PI	Glycerophospholipids
PC 18:1;0_20:4;0	0.00150274469516063	0.00169691921138043	0.00162767414930817	0.00375675642564692	0.0036840976859378	0.00374330056311362	-1.21215645157847	0.431622969840538	152579849815465	PC	Glycerophospholipids
PS 18:1;0_20:1;0	0.000258081941659794	0.000177331509507741	0.000212828768452695	0.000450074544584511	0.000547098584488561	0.00050491639974919	-1.21236591348007	0.431560307945489	167243361036737	PS	Glycerophospholipids
PC O-17:1;0/15:0;0	4.1233974379331e-05	4.84603379478315e-05	6.0058267465568e-05	0.000109153575978109	0.000121678195590901	0.000122088858317701	-1.23676290837438	0.424323678218532	826790385085835	PC	Glycerophospholipids
PI 17:1;0_18:2;0	5.16186710278343e-05	1.54860341064437e-05	2.88978388731608e-05	8.65301467871408e-05	7.8454025862924e-05	6.48234818522666e-05	-1.25928231053353	0.417751724655737	31182365293297	PI	Glycerophospholipids
PI 18:0;0_21:3;0	0.000111893168348383	8.38769979589175e-05	9.81607659111903e-05	0.000227212868895067	0.000279603627856935	0.000209575014805587	-1.28527105215501	0.410293711575982	12733012284418	PI	Glycerophospholipids
LPC 18:0;0	0.00297600113378901	0.00247626788826106	0.00243997475619145	0.00635250171912062	0.00675101876778558	0.00636508909199507	-1.30264242815321	0.405383021640877	9.70331e+09	LPC	Glycerophospholipid intermediates
PS 18:2;0_20:0;0	NA	1.67719171132585e-05	1.6186558957453e-05	4.62757474413041e-05	4.28367477323947e-05	3.30297120781595e-05	-1.30487787893732	0.404755368503586	252534458925364	PS	Glycerophospholipids
PI 17:0;0_20:3;0	4.57109732870054e-05	5.69557441234701e-05	4.40653669219433e-05	0.000106295866965684	0.000152106893851169	0.00010646181517906	-1.31417672504907	0.402154919895711	340561157198131	PI	Glycerophospholipids
PG 16:0;0_20:3;0	2.61675328944328e-06	4.65343098063732e-06	3.67586815860719e-06	9.89220079187863e-06	8.22564483889568e-06	9.24834667823032e-06	-1.32198404243893	0.39998448834572	228013449960407	PG	Glycerophospholipids
PC 17:1;0_20:5;0	0.000281135423767389	0.000338456046705201	0.000261481639446358	0.000779291260815261	0.000641053309512401	0.000799616030818294	-1.3332004309469	0.396886822885114	485845727340792	PC	Glycerophospholipids
PC 15:0;0_20:1;0	6.68867464862914e-05	5.70076473534652e-05	4.99746348627526e-05	0.000154524064968539	0.000145910508865149	0.000148262793433367	-1.367741750821	0.387497323110047	461589698862643	PC	Glycerophospholipids
TAG 48:0;0	0.000168471544980339	0.000130315381747446	NA	0.000366493720396632	0.000439661579259005	0.000365887795779009	-1.38687418696237	0.382392415293801	457157643961231	TAG	Glycerolipids
PC 16:1;0_16:1;0	0.00975278655233454	0.0106958425826846	0.00995456959027766	0.02606275770779	0.0269938746768295	0.0266417890843747	-1.39032803221981	0.381478053955245	2.05592e+08	PC	Glycerophospholipids
DAG 18:0;0_18:2;0	0.000131080891553664	0.000105305691833495	0.000133746359180263	0.000325448777273732	0.000322741134619206	0.000325391728074923	-1.3952584175468	0.380176584451244	186133870564043	DAG	Glycerolipids
PC O-18:1;0/16:1;0	NA	4.75937846387402e-05	6.14072221789089e-05	0.000149271536329593	0.000147585496172359	0.000134059458158852	-1.39810434809274	0.379427368805836	919492514963291	PC	Glycerophospholipids
LPE 20:0;0	4.32039510360589e-05	5.24848348407977e-05	4.19274279675975e-05	0.000126307117574562	0.000123052173614415	0.000117923170812078	-1.41623955064147	0.374687680687728	9.22852e+09	LPE	Glycerophospholipid intermediates
PC 18:0;0_22:5;0	0.000641808888399892	0.00068248467361588	0.000609258993048772	0.00172936013361566	0.00164362652022781	0.00182043160558084	-1.42543044139888	0.372308267595393	578361246408787	PC	Glycerophospholipids
PS 18:1;0_22:1;0	NA	0.000155664022857006	0.000167782385242694	0.000403230599825403	0.000496994233559349	0.000412489663024141	-1.43599207973559	0.369592636842814	932367173031408	PS	Glycerophospholipids
PC O-16:1;0/18:0;0	2.58582695675834e-05	2.79330404269899e-05	2.94566896837064e-05	7.26151109759683e-05	8.04642945420153e-05	7.55030527190303e-05	-1.45722718124015	0.364192424564623	470456444157911	PC	Glycerophospholipids
PG 16:1;0_18:1;0	2.67618173193613e-05	2.79749925132092e-05	2.72676075041213e-05	8.1762209598229e-05	7.34123893304738e-05	7.26840365234297e-05	-1.47436551659528	0.359891637084428	319353022355684	PG	Glycerophospholipids
PC 18:1;0_20:3;0	0.00187163243463346	0.00192020055723929	0.00188160632235572	0.00538423949576505	0.00500783350897233	0.00543813525286732	-1.48038474891081	0.35839322022204	142764978648433	PC	Glycerophospholipids
PE 18:0;0_18:1;0	0.00392200838383457	0.00370465604135163	0.00389697830274895	0.0110087912306372	0.0107302194127669	0.010971353780478	-1.50515099461741	0.35229331531145	7.00893e+06	PE	Glycerophospholipids
PC 18:2;0_20:2;0	0.000185840371897291	0.00021148971545395	0.000176874434854186	0.000525590117048436	0.00054152106450747	0.000571162752477337	-1.51254001085252	0.350493595898093	4.82408e+09	PC	Glycerophospholipids
HexCer 42:1;2	0.000521042513182512	0.000390872314012295	0.000398628463922642	0.00123147699016064	0.00121800721562171	0.00130441443555763	-1.51822468568945	0.349115257584482	242783748841877	HexCer	Sphingolipids
PG 16:0;0_18:1;0	7.42616491366217e-05	8.02886584993933e-05	8.54328114030427e-05	0.000214785681015733	0.000238817024133722	0.000238807083228726	-1.52869319283499	0.346591170528027	851573468216896	PG	Glycerophospholipids
PE 17:1;0_20:2;0	8.90581161058723e-06	NA	1.39454372930819e-05	3.14568075770433e-05	3.13678029974061e-05	3.68027792375653e-05	-1.53930690948739	0.344050701520738	19203137062559	PE	Glycerophospholipids
PC O-17:0;0/15:1;0	1.55335919065101e-05	1.80215442136714e-05	2.20749715173318e-05	5.99893630565294e-05	4.62917287456775e-05	5.56724219588964e-05	-1.54164196719481	0.343494292563315	503745100441319	PC	Glycerophospholipids
PC 18:0;0_18:2;0	0.00266404413043783	0.0028373661943085	0.00276845471052468	0.00806186142119477	0.00781481992932227	0.00841477712630945	-1.55451342320783	0.340443330858881	471139758211652	PC	Glycerophospholipids
PC O-16:0;0/18:2;0	NA	3.45096261859462e-05	4.28111448655564e-05	0.000120252830104588	0.000121622499297425	0.000100123372731397	-1.56010041999853	0.339127475787937	286942902729775	PC	Glycerophospholipids
PC O-17:1;0/17:1;0	NA	3.49283894187448e-05	4.35620272549313e-05	0.000116415317409808	0.000117976501317232	0.000114353708751696	-1.56662379105172	0.337597519491323	268035264860652	PC	Glycerophospholipids
PC 18:0;0_20:5;0	0.000408994927411632	0.00047009810345862	0.0004115127881538	0.00125912913885192	0.00131709585045369	0.001305943898139	-1.58881444615221	0.332444532023845	6.2022e+08	PC	Glycerophospholipids
PS 18:0;0_22:4;0	NA	0.000285992468190209	0.00031903364158857	0.000869823092228213	0.000958617580830173	0.000907920837796372	-1.5922270338253	0.33165908856271	288993880439941	PS	Glycerophospholipids
PE 17:0;0_17:1;0	NA	2.09525164972134e-05	2.62442947192605e-05	7.69334691816555e-05	7.07037767458999e-05	6.93182059427658e-05	-1.61567504493933	0.326312227761055	22742378843005	PE	Glycerophospholipids
PC O-17:0;0/17:2;0	NA	2.31301448609201e-06	2.74144219882251e-06	7.88114122704342e-06	9.3855685160166e-06	6.01704094661752e-06	-1.61873304743759	0.325621293940971	2837368888584	PC	Glycerophospholipids
PC O-18:1;0/14:0;0	2.05342562104893e-05	2.41201375311041e-05	2.7827186457595e-05	7.21066008409463e-05	8.12867122675187e-05	7.11883876443852e-05	-1.63155406601781	0.322740365560565	457141760869815	PC	Glycerophospholipids
PS 18:0;0_19:1;0	0.000178912198814132	0.00017335965602779	0.000195765177778454	0.000550560299356324	0.000562024356378001	0.000586604733752796	-1.63250137331317	0.322528516250795	3.00722e+09	PS	Glycerophospholipids
TAG 50:2;0	0.000386334333366595	0.000382306438404256	0.000469527973337367	0.00129071485362512	0.00135065370079601	0.00125372901043891	-1.65345151839628	0.317878750016036	2.48094e+09	TAG	Glycerolipids
HexCer 42:2;2	0.000300278545724123	0.000327663490269469	0.000324270232305712	0.000986081309359714	0.0010542469900722	0.000989201662637552	-1.66973885209386	0.314310233013457	251278804933532	HexCer	Sphingolipids
PC 18:1;0_20:2;0	0.000475700199148134	0.00053254019901183	0.000539209544872082	0.00163611693902199	0.00167778127706136	0.00163033788357509	-1.67585489534737	0.312980592318184	3.3905e+08	PC	Glycerophospholipids
PI 20:3;0_20:4;0	8.03624758921247e-05	7.00659410090964e-05	7.7345648774425e-05	0.000231640837705651	0.00026220963761444	0.000234245941127812	-1.67652601722263	0.312835031913584	167825242374064	PI	Glycerophospholipids
PE 16:1;0_17:1;0	0.000682718674199649	0.000948194006877473	0.00100513090621805	0.00293043740059742	0.00295524156649785	0.00257168031388084	-1.68183304204625	0.311686366833753	335295208801088	PE	Glycerophospholipids
PC 20:2;0_20:4;0	0.00010599675842664	0.000102520336295961	9.78072812730798e-05	0.000353210944758609	0.000284941495305499	0.000354417521835246	-1.69610862001744	0.308617415148759	934686364487849	PC	Glycerophospholipids
PC 17:0;0_18:1;0	0.00168816817031323	0.00175075159931672	0.00171742091028516	0.00554948570361318	0.00568381729074651	0.00560815488310833	-1.70759753946205	0.306169496573911	5.51581e+08	PC	Glycerophospholipids
PC O-16:1;0/16:0;0	0.000163722744105744	0.000187570753089119	0.000215492809380738	0.000624525736029261	0.000632149157417342	0.000601003656240458	-1.7126240726026	0.305104619241623	6.71685e+09	PC	Glycerophospholipids
PE 18:0;0_22:5;0	0.000554536941382403	0.000377782706767464	0.000506783169693748	0.00163400036905195	0.00162732238414213	0.00147054812140539	-1.71724103505649	0.304129773609984	127570006585843	PE	Glycerophospholipids
PC 17:0;0_20:4;0	0.000178574967978038	9.17446778561491e-05	0.000168527966643073	0.000460995974206595	0.000534060406253385	0.00049108535386659	-1.75977974964868	0.295293243128065	741472047047574	PC	Glycerophospholipids
PC 15:0;0_18:0;0	0.000102547184033911	0.000130813016668434	0.000111545016246628	0.00039742039783139	0.00040482153416685	0.000414167643194982	-1.81835722205091	0.28354365501783	4.74297e+09	PC	Glycerophospholipids
PG 17:1;0_17:1;0	9.50091300629713e-08	1.25299654436726e-07	1.12513538958039e-07	3.61222430105035e-07	4.87053471278178e-07	3.27622422053558e-07	-1.8209392118475	0.283036651064357	254378703772571	PG	Glycerophospholipids
PI 18:0;0_20:4;0	0.00794668921818384	0.00625284971350912	0.0064458520211178	0.0241360079413107	0.0266086354912283	0.0239426352549804	-1.85504279454703	0.276424463651809	194828236012707	PI	Glycerophospholipids
HexCer 40:1;2	0.000243064301696469	0.000243813074510683	0.000217480133080222	0.000805090520580989	0.000885706445481656	0.000889354769404952	-1.87307612559819	0.272990731360892	836799515322036	HexCer	Sphingolipids
PS 18:1;0_19:0;0	0.000378206285851452	0.000301190337558464	0.000349872336186607	0.00123632009522229	0.00120530120525284	0.0013337070764159	-1.87498211106789	0.27263031366933	163350450625451	PS	Glycerophospholipids
PC 18:0;0_22:6;0	0.000624953313948344	0.000605770253955701	0.000528554286281986	0.00216449901587944	0.00201334444851098	0.00227645836739743	-1.87527769121329	0.272574462743821	742891169042263	PC	Glycerophospholipids
PG 18:0;0_18:2;0	4.98262398550874e-06	7.66835566611024e-06	6.05471819354093e-06	2.37737539953158e-05	2.40407624006146e-05	2.10629147818935e-05	-1.88055354874691	0.271579493097915	213225729275131	PG	Glycerophospholipids
PG 18:0;0_18:1;0	3.03033156019384e-05	2.65289487833794e-05	2.44698240886905e-05	9.7697202891244e-05	0.000106224852384212	0.000106708943929754	-1.93383749207092	0.261732050832114	117577941895468	PG	Glycerophospholipids
PC O-18:2;0/16:0;0	NA	1.52002024979487e-05	2.16873444651378e-05	6.97770360702431e-05	7.90795032012123e-05	6.40329383049273e-05	-1.94393638565439	0.259906318877491	2394854167665	PC	Glycerophospholipids
PE O-16:2;0/18:0;0	7.06531769237887e-06	7.6199654106113e-06	5.88005771200419e-06	2.64609264901806e-05	2.20231828683997e-05	3.07432739935173e-05	-1.94578417421956	0.259573646697369	133870721324756	PE	Glycerophospholipids
PE O-18:1;0/14:0;0	1.64668995525342e-05	1.70896212625847e-05	2.33916133400119e-05	7.23662124471686e-05	7.73711729044249e-05	7.05581960223931e-05	-1.95172007870661	0.258507836607273	5.74387e+09	PE	Glycerophospholipids
PS 18:0;0_18:1;0	0.0075294473653064	0.00610104494216529	0.0065621411751171	0.024428137966901	0.0293904605751951	0.0244002414259958	-1.95368706388294	0.258155624537848	494519389738493	PS	Glycerophospholipids
HexCer 34:1;2	0.000453010312699714	0.000433971922106651	0.000410814909390197	0.00170269184318816	0.00183434727399812	0.00158358366828502	-1.98025438930005	0.253445176215438	257870434176096	HexCer	Sphingolipids
PS 18:1;0_20:0;0	0.000325735234508751	0.000151826196992272	0.000160363717986274	0.000798091056828686	0.000949481770310096	0.000809482178838162	-2.00302413399111	0.249476506370097	112332730479427	PS	Glycerophospholipids
CE 18:1;0	NA	0.00137265834726586	0.00135920424680169	0.00593033089674255	0.0059912042759168	0.00500297037624395	-2.04619435864429	0.242121926650133	55296575253067	CE	Sterols
PC O-17:0;0/17:1;0	0.000123678285780366	0.000209290564797092	0.000206394255379144	0.000695562494256861	0.000762159758384737	0.000772992861867255	-2.04817753278174	0.24178932686138	125315959230794	PC	Glycerophospholipids
PE O-16:2;0/18:1;0	3.1235180472424e-05	1.74981298623159e-05	1.76462836891957e-05	9.312364214392e-05	8.49677793564191e-05	0.000103572652415195	-2.08516384948994	0.235669367062558	602353337599941	PE	Glycerophospholipids
TAG 52:3;0	0.000220809979501102	0.000326430239144105	0.000195796430378792	0.00103988695927312	0.00102414416992987	0.00115823224262064	-2.11656914147939	0.230594635907579	146156579294014	TAG	Glycerolipids
PC O-16:2;0/18:0;0	NA	2.85197253955107e-05	2.97080927246141e-05	0.000135561417739121	0.000118803832127474	0.000125751381864259	-2.1216991849021	0.229776126297022	218442771114689	PC	Glycerophospholipids
Cer 32:1;2	NA	4.06296807510822e-05	4.21225163798944e-05	0.000190493161494734	0.00017211805099035	0.000181090405640096	-2.13098309892235	0.228302237033044	119432827950075	Cer	Sphingolipids
PC 16:0;0_22:4;0	8.25026766466913e-05	8.17251271134286e-05	8.58741608126935e-05	0.00035703912785847	0.000365208923765691	0.000381295841306981	-2.14155571809297	0.226635266775401	441131318909684	PC	Glycerophospholipids
PE 17:1;0_20:3;0	4.37359757277906e-05	6.55838479816212e-05	4.5711141802857e-05	0.000232881263364401	0.000241693326449708	0.00021600946999631	-2.15526062930064	0.224492533978888	6.70207e+09	PE	Glycerophospholipids
PC 14:0;0_16:2;0	NA	0.00129513591003618	0.00155129210490305	0.00675196814021606	0.00660647135068734	0.00639656636782866	-2.21003125334896	0.216129625723274	514841971581537	PC	Glycerophospholipids
PS 18:1;0_22:0;0	NA	8.46728083788656e-05	0.000134025068324642	0.000517347699411418	0.000476045137464993	0.000550304537276466	-2.23441633550343	0.212507205458765	312031694846069	PS	Glycerophospholipids
PE O-18:2;0/20:4;0	0.00106508459244785	0.000994440868422203	0.00105593252477234	0.00490639331466029	0.00498458304074823	0.00495270828605008	-2.25233308969348	0.209884409490948	2.62567e+06	PE	Glycerophospholipids
PC O-18:0;0/16:0;0	NA	9.27045453818771e-05	0.000115338933782504	0.000461991961386932	0.000554302703286739	0.000510487607803974	-2.29057486493987	0.204394054327181	157123040518648	PC	Glycerophospholipids
PC 18:0;0_20:4;0	0.000520643466511749	0.000600753424341905	0.000483238208757409	0.00271300274910567	0.0026583622215338	0.00262822801133263	-2.31768133770377	0.200589592898948	2.80965e+08	PC	Glycerophospholipids
Cer 34:2;2	NA	6.08711481777853e-05	6.53295549845743e-05	0.000324338097221714	0.000317754536956583	0.000301661843674736	-2.31772913508766	0.200582947351078	25046173428328	Cer	Sphingolipids
PE O-18:2;0/16:1;0	6.64744679873149e-05	4.05156597001478e-05	4.4223276008441e-05	0.00026033457248143	0.00023236709787129	0.000261840602842097	-2.31901570288764	0.200404151056572	106586355997053	PE	Glycerophospholipids
PC 17:1;0_18:0;0	0.000142504268757703	0.000163219730426586	0.000164578274863634	0.000777392259330266	0.000782888418757357	0.000789793927269226	-2.32104634407112	0.200122273980536	5.4592e+08	PC	Glycerophospholipids
PC O-17:2;0/17:0;0	NA	7.97675899197415e-07	1.08861877463042e-06	4.99517134749809e-06	4.53258782279181e-06	5.0123155337126e-06	-2.36144520667492	0.194596112354422	546959483093141	PC	Glycerophospholipids
PE O-16:0;0/18:2;0	1.03570175846229e-05	8.36321075174203e-06	7.8010798080593e-06	5.04661204767749e-05	4.71278853561176e-05	4.58486601592133e-05	-2.43525036495132	0.18489134987134	102832691806877	PE	Glycerophospholipids
PC 14:0;0_18:2;0	0.00198056727311755	0.00193272293933599	0.00252216917676974	0.0122360665032128	0.0120919797134782	0.0106998283202526	-2.44438840656443	0.183723947693026	855158509094645	PC	Glycerophospholipids
PC 18:0;0_18:1;0	0.00569964208238948	0.00614239166911329	0.00641364017579435	0.0340435558757842	0.0330185121071974	0.0334637817525551	-2.46114969769018	0.181601786757577	7.14697e+07	PC	Glycerophospholipids
PC 18:1;0_22:5;0	9.48714999526999e-05	8.96629323513053e-05	9.25494920677729e-05	0.000491753543223617	0.000535371377428212	0.000583553843682212	-2.53927387267839	0.172029290077803	345128181664549	PC	Glycerophospholipids
PC O-18:0;0/16:1;0	2.92314120611703e-05	5.01655400600991e-05	4.98893347523499e-05	0.000242982503707866	0.000263977712890589	0.000295312730974049	-2.63352389117641	0.161150001710528	126756760923402	PC	Glycerophospholipids
PE O-16:1;0/20:4;0	0.0013379606639496	0.0014048777341249	0.00153581187084201	0.00867812871205894	0.00937317242302081	0.00861056304438482	-2.63954999125977	0.160478286143698	609604951001352	PE	Glycerophospholipids
PC O-17:0;0/17:0;0	NA	4.15640242409466e-05	4.38050900290415e-05	0.000263198995676359	0.000273937233249344	0.000304244492180361	-2.71601014464338	0.152194682137053	248568317950623	PC	Glycerophospholipids
PC O-17:1;0/17:0;0	4.54414782279582e-06	6.96748486258652e-06	6.99694682483391e-06	3.7584701671924e-05	4.36501966459499e-05	4.22999768130676e-05	-2.7386523054212	0.149824731603913	673461989166446	PC	Glycerophospholipids
PC O-16:0;0/18:1;0	0.000107084392359873	0.000177211181383909	0.000173266258804438	0.00101165537232137	0.00107111930181097	0.00114670164563421	-2.81926162160286	0.141682981153209	163114608415041	PC	Glycerophospholipids
PE O-16:1;0/20:5;0	0.000274383636186872	0.000291678162670256	0.000270504368331362	0.0022253098130154	0.00197537681420506	0.00223098544893508	-2.94264229334667	0.130069779255372	193181871537049	PE	Glycerophospholipids
PC O-18:1;0/16:0;0	9.33152648021622e-05	0.000152831688754473	0.000152384513957116	0.000959379435739545	0.00104233147630694	0.00111380838185372	-2.96670710420093	0.12791815101066	562724605579039	PC	Glycerophospholipids
PE O-18:1;0/16:1;0	6.58104901213083e-05	5.0111053364087e-05	4.67060350766945e-05	0.000466665843309978	0.000423879485721312	0.000432574409481315	-3.02429979018619	0.122912215598045	189351316083221	PE	Glycerophospholipids
PE O-18:2;0/20:5;0	0.000293787642504992	0.000270085858358347	0.000218419173058175	0.00216191248525537	0.00203138283837634	0.00222598348692734	-3.03663086390504	0.121866131228748	218801065895538	PE	Glycerophospholipids
PG 18:1;0_18:1;0	1.40215573731853e-05	1.9867920613153e-05	1.60775997464834e-05	0.000148990650472827	0.000131257220339582	0.000139419157657095	-3.07019536970782	0.119063625072115	661736112134879	PG	Glycerophospholipids
PC 16:0;0_16:2;0	0.00156008128383979	0.00165551850129286	0.00138743514353518	0.0128421812004288	0.0134797604011526	0.0133614042971286	-3.10787637644217	0.115994123590709	4.19552e+09	PC	Glycerophospholipids
PE O-18:2;0/22:6;0	0.000181841220022094	0.000147658055575999	NA	0.00171112910374415	0.001570219255563	0.00160456700754123	-3.30531917434182	0.1011578949465	207260264391376	PE	Glycerophospholipids
PE O-16:1;0/22:6;0	0.000263805244778765	0.000281860767969789	0.000355518433082565	0.00321847386127052	0.00295095318143964	0.0030147201302525	-3.34925144249212	0.0981239116555242	257249511640572	PE	Glycerophospholipids
PC O-16:1;0/18:1;0	NA	9.28051137287819e-05	9.57100434340793e-05	0.00107013398427668	0.000892338948791868	0.000983257620003627	-3.38091054178866	0.0959940940454929	330643582639472	PC	Glycerophospholipids
PE O-16:0;0/20:3;0	NA	2.78092347658269e-06	2.10557497665935e-06	2.80587841027835e-05	2.6158339551481e-05	2.59763673029113e-05	-3.45164970178948	0.0914007806915056	109677512727195	PE	Glycerophospholipids
PG 18:1;0_18:2;0	1.38098284030735e-05	1.25256718897138e-05	1.61479475749468e-05	0.000174749122093548	0.000153737830091208	0.000163897919918729	-3.53481367542325	0.0862809770865694	123625735059114	PG	Glycerophospholipids
PE O-18:1;0/22:6;0	0.0002527818142031	0.00021816333854672	0.000201289877418921	0.0027396958564498	0.00272254195785766	0.0027896822182396	-3.61769221190858	0.0814640747265273	1.63056e+07	PE	Glycerophospholipids
PE O-16:1;0/18:2;0	5.12740392084271e-05	2.89198790695776e-05	3.14417011270818e-05	0.000545525135004134	0.00051717752414864	0.000566570924285023	-3.86735955363704	0.0685186456957911	8.4448e+09	PE	Glycerophospholipids
PE O-18:1;0/20:5;0	0.000117034667259671	9.70458690613147e-05	0.000118348429694086	0.00173449393396792	0.00163195603735185	0.00161000137394197	-3.90399933723404	0.0668004051384102	429726527548225	PE	Glycerophospholipids
PE O-18:2;0/16:0;0	5.3571971335812e-05	5.48973971829447e-05	5.42997412957422e-05	0.000903585329416241	0.000837691879165595	0.000853619015391383	-3.99477800572018	0.0627266355820859	596449529429331	PE	Glycerophospholipids
PC O-16:0;0/18:0;0	NA	9.28746961331697e-06	8.74580279241656e-06	0.00015524380744466	0.000155723442215591	0.000175744228010851	-4.16937117192102	0.0555768866147008	191052108673891	PC	Glycerophospholipids
PE O-18:1;0/18:2;0	NA	2.61865869664022e-05	3.164876666833e-05	0.000695559649761911	0.000631735453120153	0.000673049286909017	-4.52719043839518	0.0433690472974801	688126238255273	PE	Glycerophospholipids
PE O-18:2;0/18:1;0	NA	5.42313366523862e-05	7.30689546762009e-05	0.00155238300387401	0.00145383071540395	0.00149478330517855	-4.55897448427349	0.042424030932555	123769544578064	PE	Glycerophospholipids
PE O-16:1;0/18:1;0	0.00013661126221147	9.8765280633714e-05	9.24527748358795e-05	0.00317311439736775	0.00298628053331444	0.00306165391839536	-4.8139140743529	0.0355522807705176	153537381926917	PE	Glycerophospholipids
PE O-16:1;0/22:5;0	8.05017083630125e-05	0.000109324652119811	8.38620748457555e-05	0.0041407015558641	0.00395828812821336	0.00402074645371184	-5.46868000451688	0.022582045699429	124465526060399	PE	Glycerophospholipids
CE 16:0;0	0	0	0	0.00326721332015115	0.00324448034090259	0.00344406429339157	-Inf	0	361128402245309	CE	Sterols
CE 16:1;0	0	0	0	0.00124317264625194	0.00164911441048471	0.00115947448289498	-Inf	0	123033335107806	CE	Sterols
CE 18:2;0	0	0	0	0.00157136653412686	0.00150897142045805	0.00162606617684589	-Inf	0	46460062533824	CE	Sterols
Cer 34:0;2	0	0	0	0.00011598098503809	0.000113523182544684	0.000107254379735362	-Inf	0	535220584043682	Cer	Sphingolipids
Cer 34:1;2	0	0	0	0.00272973409339222	0.00298474460038916	0.00290239440142765	-Inf	0	683627021322308	Cer	Sphingolipids
Cer 36:1;2	0	0	0	0.000242673648192687	0.000214740059505724	0.000242852595812422	-Inf	0	159763027182867	Cer	Sphingolipids
Cer 36:2;2	0	0	0	7.24182881889104e-05	7.20698732275041e-05	7.61310912829961e-05	-Inf	0	312140713009158	Cer	Sphingolipids
DAG 16:0;0_19:1;0	0	0	0	2.88513886082249e-05	3.2078804089532e-05	3.59938922968489e-05	-Inf	0	4060571194174	DAG	Glycerolipids
DAG 16:0;0_22:4;0	0	0	0	4.98478527336456e-05	NA	5.71857411462968e-05	-Inf	0	43576475245547	DAG	Glycerolipids
DAG 17:0;0_18:1;0	0	0	0	0.000206811128238568	0.000239963274922939	0.000259847978355719	-Inf	0	42855738056956	DAG	Glycerolipids
DAG 17:1;0_18:0;0	0	0	0	8.86379020884387e-05	0.000101632500083719	0.000103760013488764	-Inf	0	23172305638685	DAG	Glycerolipids
DAG 18:0;0_18:3;0	0	0	0	5.50226891953117e-05	5.31893055087728e-05	4.30138132884388e-05	-Inf	0	54454303291867	DAG	Glycerolipids
DAG 18:0;0_20:5;0	0	0	0	8.08241134356724e-05	0.00012213838211249	0.000114686065179294	-Inf	0	141109628119348	DAG	Glycerolipids
DAG 18:0;0_22:6;0	0	0	0	0.000300506925079955	0.000337362330235609	NA	-Inf	0	36742360737601	DAG	Glycerolipids
DAG 18:1;0_20:4;0	0	0	0	0.000176087311832763	0.000260164946817986	0.000242633132555968	-Inf	0	12565733110674	DAG	Glycerolipids
DAG 18:1;0_22:5;0	0	0	0	7.68427784959743e-05	8.27049187600556e-05	NA	-Inf	0	233803210800312	DAG	Glycerolipids
HexCer 36:1;2	0	0	0	0.000283169154297603	0.000286153286328725	0.000314998229391373	-Inf	0	118329994118537	HexCer	Sphingolipids
LPC O-16:1;0	0	0	0	0.000144854323605844	0.00018496964287083	0.00017982236917393	-Inf	0	545762034363117	LPC	Glycerophospholipid intermediates
LPC O-18:1;0	0	0	0	0.000126672556072976	0.000141240739325103	0.00013121557755541	-Inf	0	104470962869282	LPC	Glycerophospholipid intermediates
LPE O-18:1;0	0	0	0	0.000339778831985988	0.000337465430736147	0.000321833762192034	-Inf	0	286268084695685	LPE	Glycerophospholipid intermediates
PC 12:0;0_18:0;0	0	0	0	0.000856506668709636	0.000852385068489351	0.000860598595291502	-Inf	0	7.66344e+08	PC	Glycerophospholipids
PC 16:1;0_22:4;0	0	0	0	0.000110479186437588	NA	0.00011000713943851	-Inf	0	136295977884591	PC	Glycerophospholipids
PC 16:2;0_17:1;0	0	0	0	0.00379861204888639	0.00543196508650925	0.00388582382187349	-Inf	0	144059392880341	PC	Glycerophospholipids
PC 17:0;0_18:0;0	0	0	0	0.000339172388990771	0.000412697439922404	0.000327845001315585	-Inf	0	541729616012614	PC	Glycerophospholipids
PC 17:2;0_18:0;0	0	0	0	0.000264100557866922	0.000300340084704749	0.000276410142151821	-Inf	0	143775947496904	PC	Glycerophospholipids
PC 18:0;0_19:3;0	0	0	0	0.00016438006891794	NA	0.000148106779394357	-Inf	0	331231469207048	PC	Glycerophospholipids
PC 18:0;0_22:4;0	0	0	0	0.000306308216123837	0.000353197248434803	0.000350284440636004	-Inf	0	20243712084527	PC	Glycerophospholipids
PC 18:1;0_22:3;0	0	0	0	0.000163199672434271	0.000148722932693744	0.000167790483335759	-Inf	0	12885944875905	PC	Glycerophospholipids
PC 18:1;0_22:6;0	0	0	0	0.00113630318187106	0.00117209798763992	0.00113658580807992	-Inf	0	107097587131451	PC	Glycerophospholipids
PC 18:2;0_20:0;0	0	0	0	5.95662089742641e-05	NA	5.40769281440931e-05	-Inf	0	307266306731869	PC	Glycerophospholipids
PC 18:2;0_22:5;0	0	0	0	9.9683881895817e-05	0.000101161671657779	9.42590107958958e-05	-Inf	0	454752282402618	PC	Glycerophospholipids
PC 20:0;0_20:4;0	0	0	0	NA	2.64051366938972e-05	2.7855557915155e-05	-Inf	0	170131806388489	PC	Glycerophospholipids
PC 20:1;0_20:3;0	0	0	0	0.000100987845257634	0.000106430728991673	0.000117510559983262	-Inf	0	200848097913869	PC	Glycerophospholipids
PC 20:2;0_20:2;0	0	0	0	2.67584987798297e-05	2.17527835716667e-05	3.72469959225044e-05	-Inf	0	245679552433635	PC	Glycerophospholipids
PC 20:2;0_20:5;0	0	0	0	0.000148247510808179	0.000158593904023248	0.000145689513798439	-Inf	0	683225055098443	PC	Glycerophospholipids
PC 20:3;0_20:4;0	0	0	0	0.000168652395962462	0.000154858407762835	0.000168348645110925	-Inf	0	768673151522593	PC	Glycerophospholipids
PC O-16:0;0/17:1;0	0	0	0	7.96674234987088e-06	7.30751653355367e-06	8.21193483781522e-06	-Inf	0	118775307761764	PC	Glycerophospholipids
PC O-16:0;0/18:3;0	0	0	0	6.76899710623852e-06	8.42780770046715e-06	6.32918014241253e-06	-Inf	0	783723136312782	PC	Glycerophospholipids
PC O-16:0;0/20:1;0	0	0	0	5.87416023679008e-06	4.96808368549133e-06	4.49555232083131e-06	-Inf	0	620081454524446	PC	Glycerophospholipids
PC O-16:0;0/20:2;0	0	0	0	3.15211822987706e-06	2.43308641572214e-06	3.32316872380704e-06	-Inf	0	832805424374091	PC	Glycerophospholipids
PC O-16:0;0/20:3;0	0	0	0	7.27029145444996e-05	8.01247435936837e-05	5.86636420876304e-05	-Inf	0	787367648808	PC	Glycerophospholipids
PC O-16:0;0/20:4;0	0	0	0	0.00021963152671559	0.000263793163914898	0.00021628655715454	-Inf	0	428031878575279	PC	Glycerophospholipids
PC O-16:0;0/20:5;0	0	0	0	2.22638401758258e-05	2.61055366529536e-05	2.85299524360055e-05	-Inf	0	502657100578969	PC	Glycerophospholipids
PC O-16:0;0/22:4;0	0	0	0	4.38787588037072e-05	3.67268387622919e-05	2.58178072440553e-05	-Inf	0	212174117767972	PC	Glycerophospholipids
PC O-16:0;0/22:5;0	0	0	0	0.000125836683369578	0.000131625649156805	0.000138567843665964	-Inf	0	776284586959326	PC	Glycerophospholipids
PC O-16:1;0/16:2;0	0	0	0	4.78587661845071e-05	6.55571229059484e-05	6.07994307241063e-05	-Inf	0	81900705806753	PC	Glycerophospholipids
PC O-16:1;0/17:0;0	0	0	0	1.44716892512394e-05	1.18214955798791e-05	1.46204756595381e-05	-Inf	0	441520851321188	PC	Glycerophospholipids
PC O-16:1;0/17:1;0	0	0	0	1.30056871479482e-05	1.24006333575513e-05	1.3098671114632e-05	-Inf	0	290569659054039	PC	Glycerophospholipids
PC O-16:1;0/18:2;0	0	0	0	0.000130664788035191	0.000124077296038457	0.000125023215744562	-Inf	0	263785010450415	PC	Glycerophospholipids
PC O-16:1;0/20:1;0	0	0	0	9.10706285850257e-06	7.92979423074582e-06	9.48477620455696e-06	-Inf	0	279363377896341	PC	Glycerophospholipids
PC O-16:1;0/20:2;0	0	0	0	1.64972730104916e-05	1.83097584252016e-05	1.33509037257895e-05	-Inf	0	804585896812689	PC	Glycerophospholipids
PC O-16:1;0/20:3;0	0	0	0	0.000432930708638883	0.000421102409157342	0.000397610686686813	-Inf	0	61836459772629	PC	Glycerophospholipids
PC O-16:1;0/20:4;0	0	0	0	0.000553984380425759	0.00063804409993509	0.000652718989204774	-Inf	0	249277049684038	PC	Glycerophospholipids
PC O-16:1;0/22:3;0	0	0	0	1.36462773406939e-05	1.31631388930118e-05	1.80033055084446e-05	-Inf	0	104514920978757	PC	Glycerophospholipids
PC O-16:1;0/22:4;0	0	0	0	0.00012064247672943	9.67083370733005e-05	0.000102026607623432	-Inf	0	461326944146565	PC	Glycerophospholipids
PC O-16:1;0/22:5;0	0	0	0	0.000598066244264248	0.000540325155958744	0.000693300778054016	-Inf	0	529360883463373	PC	Glycerophospholipids
PC O-16:1;0/22:6;0	0	0	0	0.000137524755136111	0.000145772430678436	0.000135099973716294	-Inf	0	53598243216609	PC	Glycerophospholipids
PC O-16:2;0/16:1;0	0	0	0	0.000647512745901302	0.000560530477822996	0.000698468797406476	-Inf	0	39912611247057	PC	Glycerophospholipids
PC O-16:2;0/17:0;0	0	0	0	1.04612668343885e-05	1.18213358610656e-05	1.05320106943072e-05	-Inf	0	162916182157246	PC	Glycerophospholipids
PC O-16:2;0/18:1;0	0	0	0	8.43843946988086e-05	7.38877153543435e-05	8.13857979103229e-05	-Inf	0	152337111010371	PC	Glycerophospholipids
PC O-16:2;0/20:1;0	0	0	0	2.35064404329064e-05	2.454370230851e-05	2.2198369007616e-05	-Inf	0	838639643653222	PC	Glycerophospholipids
PC O-16:2;0/20:3;0	0	0	0	8.43685835822891e-05	9.81581562377525e-05	9.82713678091284e-05	-Inf	0	242277308393927	PC	Glycerophospholipids
PC O-16:2;0/22:4;0	0	0	0	3.84591731580475e-05	4.69641645108678e-05	5.96602825923629e-05	-Inf	0	158397139008624	PC	Glycerophospholipids
PC O-17:0;0/16:1;0	0	0	0	0.000287016541468043	0.000270520205385893	0.000287975437764519	-Inf	0	403826533364378	PC	Glycerophospholipids
PC O-17:0;0/16:2;0	0	0	0	3.36701686528523e-05	3.9636837143871e-05	3.76972647384123e-05	-Inf	0	224774727910027	PC	Glycerophospholipids
PC O-17:0;0/19:1;0	0	0	0	4.5002669511252e-05	4.44365407442662e-05	4.51757826877804e-05	-Inf	0	2.47477e+09	PC	Glycerophospholipids
PC O-17:0;0/19:3;0	0	0	0	5.60655854702156e-06	6.24886063814982e-06	6.65492378843277e-06	-Inf	0	243756805935446	PC	Glycerophospholipids
PC O-17:1;0/16:0;0	0	0	0	0.000267232322220351	0.000251485482152002	0.000259751247328693	-Inf	0	306990333578561	PC	Glycerophospholipids
PC O-17:1;0/16:1;0	0	0	0	0.000107617794559376	0.000115607423409759	0.00011056389837275	-Inf	0	439286230087932	PC	Glycerophospholipids
PC O-17:1;0/19:1;0	0	0	0	9.16743112458561e-06	9.55019109306011e-06	9.54505026854393e-06	-Inf	0	180932083529338	PC	Glycerophospholipids
PC O-17:2;0/16:0;0	0	0	0	5.18312674176867e-05	5.34465771933795e-05	5.17104591883949e-05	-Inf	0	114361614692905	PC	Glycerophospholipids
PC O-17:2;0/17:1;0	0	0	0	7.19555962962579e-06	6.66062959917987e-06	5.85568909749157e-06	-Inf	0	349373370999956	PC	Glycerophospholipids
PC O-18:0;0/16:2;0	0	0	0	1.07278772836137e-05	9.39435569073798e-06	9.46684680524901e-06	-Inf	0	192116568629046	PC	Glycerophospholipids
PC O-18:0;0/18:1;0	0	0	0	0.000498463266939111	0.00047340313732632	0.0004309110120248	-Inf	0	177313467655666	PC	Glycerophospholipids
PC O-18:0;0/18:2;0	0	0	0	0.000122306542948061	0.000118157166668937	0.000125221082714427	-Inf	0	282589340624483	PC	Glycerophospholipids
PC O-18:0;0/18:3;0	0	0	0	1.74957305804503e-05	2.08861139579452e-05	1.74219587818932e-05	-Inf	0	375206307174486	PC	Glycerophospholipids
PC O-18:0;0/20:4;0	0	0	0	0.000251301603683129	0.000285888438435665	0.000271048619101783	-Inf	0	137977567597608	PC	Glycerophospholipids
PC O-18:0;0/20:5;0	0	0	0	4.31368895268763e-05	3.11561805950094e-05	4.44059729374444e-05	-Inf	0	111903434098023	PC	Glycerophospholipids
PC O-18:0;0/20:6;0	0	0	0	5.0538319242503e-05	9.65863435945132e-05	5.83506884003223e-05	-Inf	0	405420405949352	PC	Glycerophospholipids
PC O-18:0;0/22:6;0	0	0	0	6.5109275645976e-05	3.83711619063826e-05	5.09043209545927e-05	-Inf	0	217921403568319	PC	Glycerophospholipids
PC O-18:1;0/15:0;0	0	0	0	3.85481950559427e-06	3.18629660947951e-06	4.37786053191554e-06	-Inf	0	810751049858509	PC	Glycerophospholipids
PC O-18:1;0/16:2;0	0	0	0	3.67325591205886e-06	4.34453751508122e-06	3.80822961265168e-06	-Inf	0	269353635562679	PC	Glycerophospholipids
PC O-18:1;0/18:0;0	0	0	0	4.61510848341977e-05	4.43287490651433e-05	4.02733009713716e-05	-Inf	0	158474547253773	PC	Glycerophospholipids
PC O-18:1;0/18:1;0	0	0	0	0.000802035925908393	0.000830779284339241	0.000865272085887785	-Inf	0	481568718396888	PC	Glycerophospholipids
PC O-18:1;0/18:2;0	0	0	0	0.000217584512827932	0.000262204219173222	0.000217166455214099	-Inf	0	411193703811409	PC	Glycerophospholipids
PC O-18:1;0/18:3;0	0	0	0	4.68069068289203e-05	4.86336870276199e-05	2.35378915193251e-05	-Inf	0	390721103152543	PC	Glycerophospholipids
PC O-18:1;0/20:3;0	0	0	0	0.000136746674055147	0.000149832109754476	0.000181037701381932	-Inf	0	702900113117627	PC	Glycerophospholipids
PC O-18:1;0/20:4;0	0	0	0	0.000623916771810793	0.00065346059556535	0.00059211951485603	-Inf	0	806833809999405	PC	Glycerophospholipids
PC O-18:1;0/20:5;0	0	0	0	0.000152025946850069	0.000147651347495516	0.000115048574008976	-Inf	0	704530219570461	PC	Glycerophospholipids
PC O-18:1;0/22:5;0	0	0	0	0.000191351794365724	0.000286259535123259	0.000306483339922341	-Inf	0	179434149024049	PC	Glycerophospholipids
PC O-18:2;0/16:1;0	0	0	0	1.22244078326859e-05	1.34984815593226e-05	1.09069159321318e-05	-Inf	0	373352967654761	PC	Glycerophospholipids
PC O-18:2;0/17:0;0	0	0	0	1.13208186244882e-06	NA	1.02890030311536e-06	-Inf	0	303739528218747	PC	Glycerophospholipids
PC O-18:2;0/18:0;0	0	0	0	2.28992723808724e-05	2.773370459552e-05	2.46980015689202e-05	-Inf	0	314145120686691	PC	Glycerophospholipids
PC O-18:2;0/18:1;0	0	0	0	0.00022692217871102	0.00026731640287271	0.000220626235017199	-Inf	0	374699971912185	PC	Glycerophospholipids
PC O-18:2;0/18:2;0	0	0	0	7.6203006493257e-05	7.80293849634918e-05	7.19097811553486e-05	-Inf	0	578463912576609	PC	Glycerophospholipids
PC O-18:2;0/20:3;0	0	0	0	4.03012300458818e-05	3.89586178623145e-05	3.28628781327336e-05	-Inf	0	372917239308498	PC	Glycerophospholipids
PC O-18:2;0/20:4;0	0	0	0	0.000573678224957636	0.000560319381189467	0.000588977976899548	-Inf	0	207749965990456	PC	Glycerophospholipids
PC O-18:2;0/22:4;0	0	0	0	4.64210638238558e-05	7.26067364554247e-05	5.90683463519695e-05	-Inf	0	158356150339553	PC	Glycerophospholipids
PE 15:0;0_17:1;0	0	0	0	2.18024493039806e-05	2.41093152932193e-05	2.21204271772511e-05	-Inf	0	101160555705672	PE	Glycerophospholipids
PE 15:0;0_20:1;0	0	0	0	4.28784873562865e-05	4.6958942158214e-05	5.00810703846336e-05	-Inf	0	199316315021555	PE	Glycerophospholipids
PE 15:0;0_20:2;0	0	0	0	1.17982438784259e-05	NA	1.17242530541467e-05	-Inf	0	200250281637656	PE	Glycerophospholipids
PE 15:0;0_22:3;0	0	0	0	1.09176338468312e-05	1.0182800781999e-05	1.14296753324963e-05	-Inf	0	111175331085568	PE	Glycerophospholipids
PE 15:0;0_22:4;0	0	0	0	1.60144881658739e-05	1.68926857759869e-05	1.30755574557313e-05	-Inf	0	562259663479667	PE	Glycerophospholipids
PE 15:1;0_24:5;0	0	0	0	2.29352877719178e-05	2.10900277533582e-05	2.49698818613045e-05	-Inf	0	236513565715987	PE	Glycerophospholipids
PE 16:1;0_22:3;0	0	0	0	0.000375967055033075	0.000309436083042524	0.000366889242128199	-Inf	0	350782943224393	PE	Glycerophospholipids
PE 16:1;0_22:4;0	0	0	0	0.000118160623652459	0.000123949557797187	0.000125942968855384	-Inf	0	361711535528423	PE	Glycerophospholipids
PE 16:1;0_22:5;0	0	0	0	0.000592337386510933	0.000560389486495941	0.000586645042507284	-Inf	0	28784038521631	PE	Glycerophospholipids
PE 17:0;0_22:5;0	0	0	0	8.20251823755794e-05	6.09572376910765e-05	5.51651422161034e-05	-Inf	0	149263907231509	PE	Glycerophospholipids
PE 17:1;0_19:1;0	0	0	0	0.000145180733515126	0.000151298220880635	0.000178969431132014	-Inf	0	427411220009001	PE	Glycerophospholipids
PE 17:1;0_20:0;0	0	0	0	1.08224618282653e-05	NA	1.22360442172868e-05	-Inf	0	389786605975859	PE	Glycerophospholipids
PE 17:1;0_21:3;0	0	0	0	4.88008565656293e-05	NA	5.29493687263277e-05	-Inf	0	259415928604575	PE	Glycerophospholipids
PE 17:1;0_22:4;0	0	0	0	8.36452255109067e-05	6.2921349353478e-05	5.03502360265901e-05	-Inf	0	211776934574744	PE	Glycerophospholipids
PE 18:0;0_22:1;0	0	0	0	9.07053236688835e-06	1.13441855462024e-05	1.18349937421261e-05	-Inf	0	621658870076067	PE	Glycerophospholipids
PE 18:1;0_20:0;0	0	0	0	0.000399840012724077	0.000383503021428372	0.000397718194543594	-Inf	0	169670993135937	PE	Glycerophospholipids
PE 18:1;0_22:0;0	0	0	0	0.000110931339052475	0.000130032688696638	0.000140199093279875	-Inf	0	452842218780706	PE	Glycerophospholipids
PE 18:2;0_20:0;0	0	0	0	0.000109214086684036	0.000105741349285584	NA	-Inf	0	102840896700136	PE	Glycerophospholipids
PE 19:0;0_20:4;0	0	0	0	NA	5.29868735833955e-05	5.74387860037644e-05	-Inf	0	256520218815158	PE	Glycerophospholipids
PE 19:1;0_20:4;0	0	0	0	1.89971086975565e-05	1.50460410884693e-05	1.25646128605627e-05	-Inf	0	142249569908783	PE	Glycerophospholipids
PE O-16:0;0/18:1;0	0	0	0	0.000136676889010202	0.000133270893253895	0.000140500826853852	-Inf	0	232886363149952	PE	Glycerophospholipids
PE O-16:0;0/20:1;0	0	0	0	3.16496803825146e-06	3.12914519407182e-06	2.41361839667295e-06	-Inf	0	703223478605458	PE	Glycerophospholipids
PE O-16:0;0/20:4;0	0	0	0	0.000129091780101487	0.0001309654262907	0.000138957227563758	-Inf	0	516852601608517	PE	Glycerophospholipids
PE O-16:0;0/20:5;0	0	0	0	0.000138469493204049	0.000116740912940605	0.000139606014263702	-Inf	0	318028532860615	PE	Glycerophospholipids
PE O-16:0;0/22:3;0	0	0	0	7.29384064441383e-06	1.30181560434748e-05	7.90805694904799e-06	-Inf	0	35249665925671	PE	Glycerophospholipids
PE O-16:0;0/22:4;0	0	0	0	5.26924819169447e-05	5.13331611356288e-05	3.44130762725835e-05	-Inf	0	158494698864588	PE	Glycerophospholipids
PE O-16:0;0/22:5;0	0	0	0	0.000220147708361342	0.000133831282197939	0.000176795885614327	-Inf	0	192636350076516	PE	Glycerophospholipids
PE O-16:0;0/22:6;0	0	0	0	7.64109032913286e-05	4.86502718847649e-05	5.08991323601079e-05	-Inf	0	222705666461324	PE	Glycerophospholipids
PE O-16:1;0/17:1;0	0	0	0	5.79552567429593e-05	7.79225223576362e-05	7.4139973338424e-05	-Inf	0	756443257357968	PE	Glycerophospholipids
PE O-16:1;0/18:3;0	0	0	0	0.000109514327575312	0.000108142373703657	0.000107145018658273	-Inf	0	4.02388e+09	PE	Glycerophospholipids
PE O-16:1;0/19:1;0	0	0	0	4.14716863777145e-06	3.31704487316605e-06	4.41119248146804e-06	-Inf	0	686351782511273	PE	Glycerophospholipids
PE O-16:1;0/19:2;0	0	0	0	3.20850711650727e-06	2.86746489393774e-06	2.72197932537836e-06	-Inf	0	240836502822905	PE	Glycerophospholipids
PE O-16:1;0/20:3;0	0	0	0	0.000657060801965059	0.000616679750718583	0.000598220401023436	-Inf	0	774385082679334	PE	Glycerophospholipids
PE O-16:1;0/22:1;0	0	0	0	1.80034456859399e-05	2.35220659203618e-05	2.39303265567351e-05	-Inf	0	758584036008129	PE	Glycerophospholipids
PE O-16:1;0/22:2;0	0	0	0	2.23874663085642e-05	1.85300919075336e-05	2.16394371714055e-05	-Inf	0	319247835057634	PE	Glycerophospholipids
PE O-16:1;0/22:3;0	0	0	0	0.000108507654345046	9.92955712502216e-05	0.000106731391231573	-Inf	0	723494227625176	PE	Glycerophospholipids
PE O-16:1;0/22:4;0	0	0	0	0.00115817836621121	0.00110050421566793	0.00108471673072446	-Inf	0	40107849789683	PE	Glycerophospholipids
PE O-16:1;0/24:4;0	0	0	0	4.1080588899722e-05	4.16264354834789e-05	3.81925469097828e-05	-Inf	0	698137221413092	PE	Glycerophospholipids
PE O-16:1;0/24:5;0	0	0	0	0.000210265280557212	0.000167876342210506	0.000185828808967015	-Inf	0	424284273742398	PE	Glycerophospholipids
PE O-16:1;0/24:6;0	0	0	0	0.000148020975149671	NA	0.000131839626334402	-Inf	0	367679841593056	PE	Glycerophospholipids
PE O-16:2;0/18:2;0	0	0	0	2.7897183254245e-05	2.58574763862697e-05	4.3749418476556e-05	-Inf	0	289623532863183	PE	Glycerophospholipids
PE O-16:2;0/20:4;0	0	0	0	0.000236830679597026	0.000253227519121739	0.00028226346809	-Inf	0	265176468293678	PE	Glycerophospholipids
PE O-17:0;0/16:2;0	0	0	0	1.18951305204444e-05	1.13691859341921e-05	1.41164540804899e-05	-Inf	0	453426952342231	PE	Glycerophospholipids
PE O-17:0;0/17:1;0	0	0	0	3.60063202735181e-05	3.37867745440328e-05	3.71630274245498e-05	-Inf	0	771136700234018	PE	Glycerophospholipids
PE O-17:0;0/18:2;0	0	0	0	9.35141348974848e-05	8.66516920808793e-05	8.84211362351186e-05	-Inf	0	527471130976017	PE	Glycerophospholipids
PE O-17:0;0/18:3;0	0	0	0	2.42621668556012e-05	2.80890056370466e-05	2.40919565295079e-05	-Inf	0	26122827950746	PE	Glycerophospholipids
PE O-17:0;0/22:5;0	0	0	0	0.000169856399652206	0.000141574942720631	0.000124760524264944	-Inf	0	808994444891421	PE	Glycerophospholipids
PE O-17:0;0/22:6;0	0	0	0	7.2729631556171e-05	4.30138481557788e-05	0.000100468295350161	-Inf	0	491109558398535	PE	Glycerophospholipids
PE O-17:1;0/16:1;0	0	0	0	7.14277903748456e-05	9.16591819371004e-05	9.60547542457504e-05	-Inf	0	761902631935762	PE	Glycerophospholipids
PE O-17:1;0/17:0;0	0	0	0	1.18245158053513e-05	1.46664237530901e-05	1.32504707958665e-05	-Inf	0	381335117595686	PE	Glycerophospholipids
PE O-17:1;0/18:1;0	0	0	0	0.000297016085615592	0.000268572529218034	0.000287604844703213	-Inf	0	864223044394283	PE	Glycerophospholipids
PE O-17:1;0/18:2;0	0	0	0	9.94098771039104e-05	8.66685961717232e-05	8.41440084634079e-05	-Inf	0	273972319311342	PE	Glycerophospholipids
PE O-17:1;0/20:5;0	0	0	0	0.00026891913698294	0.000261500328052661	0.000223367130362799	-Inf	0	313915258672674	PE	Glycerophospholipids
PE O-17:1;0/22:4;0	0	0	0	0.00010840944450541	0.000116267239758958	9.07713312546305e-05	-Inf	0	51004732347653	PE	Glycerophospholipids
PE O-17:1;0/22:5;0	0	0	0	0.000459043032614635	0.00021501583479879	0.000489005644679528	-Inf	0	466160690123793	PE	Glycerophospholipids
PE O-17:1;0/22:6;0	0	0	0	0.000646515572986719	0.000583860229658075	0.000581373813582756	-Inf	0	124299176453013	PE	Glycerophospholipids
PE O-17:2;0/16:0;0	0	0	0	5.03607983131965e-05	7.07687430103907e-05	6.41661662909329e-05	-Inf	0	93428199300978	PE	Glycerophospholipids
PE O-17:2;0/18:0;0	0	0	0	7.61587075482512e-06	6.4966728409601e-06	6.56343525514077e-06	-Inf	0	275431348078741	PE	Glycerophospholipids
PE O-17:2;0/18:1;0	0	0	0	0.000121534295022154	0.000107014345638377	0.000100319353732101	-Inf	0	324671065837143	PE	Glycerophospholipids
PE O-17:2;0/20:3;0	0	0	0	3.70721379716516e-05	6.31951192835221e-05	4.82329826718796e-05	-Inf	0	225838486984206	PE	Glycerophospholipids
PE O-17:2;0/20:4;0	0	0	0	0.000194493398261806	0.000145454687442052	0.000169184922686329	-Inf	0	688844540811013	PE	Glycerophospholipids
PE O-18:0;0/16:1;0	0	0	0	2.54418120313748e-05	2.39180872943182e-05	2.60495419767309e-05	-Inf	0	635467368529856	PE	Glycerophospholipids
PE O-18:0;0/18:1;0	0	0	0	0.000171825077895436	0.00014637101246448	0.000116595122229404	-Inf	0	119102659007201	PE	Glycerophospholipids
PE O-18:0;0/18:3;0	0	0	0	1.19340486772051e-05	1.1040996731242e-05	1.35303245686623e-05	-Inf	0	356113980311662	PE	Glycerophospholipids
PE O-18:0;0/20:2;0	0	0	0	2.32632229698697e-05	1.6750646365183e-05	2.31809309060505e-05	-Inf	0	103257855796949	PE	Glycerophospholipids
PE O-18:0;0/20:3;0	0	0	0	8.84210294862811e-05	8.92515160476186e-05	8.23364337294736e-05	-Inf	0	631977838185109	PE	Glycerophospholipids
PE O-18:0;0/20:4;0	0	0	0	0.00030929511497303	0.000270192404218883	0.000300145446899001	-Inf	0	161797730555624	PE	Glycerophospholipids
PE O-18:0;0/20:5;0	0	0	0	0.000146907722434751	0.000114685664816444	0.000118357297900593	-Inf	0	640386104989693	PE	Glycerophospholipids
PE O-18:0;0/22:4;0	0	0	0	8.08910373736643e-05	6.80160682219525e-05	8.27472874621562e-05	-Inf	0	357920348674482	PE	Glycerophospholipids
PE O-18:0;0/22:5;0	0	0	0	0.000292209106919176	0.000261587980187295	0.000301259676387188	-Inf	0	176887738355712	PE	Glycerophospholipids
PE O-18:0;0/22:6;0	0	0	0	9.4337634051591e-05	7.83207215520081e-05	8.6809320848883e-05	-Inf	0	284913651328063	PE	Glycerophospholipids
PE O-18:1;0/14:1;0	0	0	0	NA	9.39587663529433e-06	9.22801334751389e-06	-Inf	0	573790944769538	PE	Glycerophospholipids
PE O-18:1;0/16:0;0	0	0	0	0.000256658585076201	0.0002678163509429	0.000268605148342666	-Inf	0	212848181358617	PE	Glycerophospholipids
PE O-18:1;0/16:2;0	0	0	0	3.68249883161599e-05	2.9983494412007e-05	3.37826251333197e-05	-Inf	0	346536976313943	PE	Glycerophospholipids
PE O-18:1;0/17:1;0	0	0	0	1.74448735586041e-05	1.68936947506184e-05	1.64354511522906e-05	-Inf	0	29713637254796	PE	Glycerophospholipids
PE O-18:1;0/18:3;0	0	0	0	7.78451592438607e-05	6.93010527297246e-05	7.64512956956665e-05	-Inf	0	125843115867251	PE	Glycerophospholipids
PE O-18:1;0/20:1;0	0	0	0	0.000199665296169402	0.000188622220679459	0.000202849720508228	-Inf	0	478292068194972	PE	Glycerophospholipids
PE O-18:1;0/20:2;0	0	0	0	8.78859317364941e-05	0.000108480119635962	9.37377485880759e-05	-Inf	0	399036582006691	PE	Glycerophospholipids
PE O-18:1;0/20:3;0	0	0	0	0.00104733360549457	0.000947615248309039	0.000945755350421894	-Inf	0	116965823838471	PE	Glycerophospholipids
PE O-18:1;0/20:4;0	0	0	0	0.0070308808767946	0.00636448759963974	0.00610637273208663	-Inf	0	17902824526038	PE	Glycerophospholipids
PE O-18:1;0/22:3;0	0	0	0	0.00011631397125138	0.000109208416166642	0.000102098545135216	-Inf	0	140902631336494	PE	Glycerophospholipids
PE O-18:1;0/22:4;0	0	0	0	0.00102843902067199	0.00105323147320939	0.001001935029427	-Inf	0	207560186159805	PE	Glycerophospholipids
PE O-18:1;0/22:5;0	0	0	0	0.00399287090568128	0.00390337660440266	0.00378586939264253	-Inf	0	236839414461864	PE	Glycerophospholipids
PE O-18:1;0/24:5;0	0	0	0	NA	0.000124931011557871	0.000115593504828903	-Inf	0	247020881627466	PE	Glycerophospholipids
PE O-18:2;0/15:0;0	0	0	0	1.89195504193621e-05	2.08522300295987e-05	1.82363821157998e-05	-Inf	0	163710091265688	PE	Glycerophospholipids
PE O-18:2;0/17:0;0	0	0	0	1.29470527993148e-05	9.89924484308857e-06	8.96231409572197e-06	-Inf	0	12627564246009	PE	Glycerophospholipids
PE O-18:2;0/18:2;0	0	0	0	0.000492685434481347	0.000415449802274826	0.000472262471817019	-Inf	0	251218372933703	PE	Glycerophospholipids
PE O-18:2;0/18:3;0	0	0	0	0.000104392404625042	8.20848949451498e-05	7.56793132997828e-05	-Inf	0	977176909214024	PE	Glycerophospholipids
PE O-18:2;0/20:1;0	0	0	0	4.52541824301918e-05	4.48603555555568e-05	4.65138445956415e-05	-Inf	0	119863774590964	PE	Glycerophospholipids
PE O-18:2;0/20:2;0	0	0	0	4.69182778918709e-05	3.70437903811945e-05	3.3057983565805e-05	-Inf	0	109715279724351	PE	Glycerophospholipids
PE O-18:2;0/20:3;0	0	0	0	0.000693804514371621	0.000674089692740594	0.000689232970944612	-Inf	0	7.5479e+09	PE	Glycerophospholipids
PE O-18:2;0/22:3;0	0	0	0	9.32766987931624e-05	6.28911805693956e-05	9.42536226716409e-05	-Inf	0	148728518595229	PE	Glycerophospholipids
PE O-18:2;0/22:4;0	0	0	0	0.000581534799603157	0.000563773039209183	0.00056458310103867	-Inf	0	103190721985662	PE	Glycerophospholipids
PE O-18:2;0/22:5;0	0	0	0	0.00400622927248213	0.00392515631154798	0.00375078129756949	-Inf	0	374344079604671	PE	Glycerophospholipids
PE O-18:2;0/24:5;0	0	0	0	0.000165251961714936	0.000112483193059321	0.000230105655679192	-Inf	0	38083455006527	PE	Glycerophospholipids
PG 16:0;0_19:1;0	0	0	0	8.30978743276012e-06	1.03038319501639e-05	1.2502554183117e-05	-Inf	0	13355687809158	PG	Glycerophospholipids
PG 16:0;0_20:4;0	0	0	0	8.20077681363223e-06	8.79026319496823e-06	8.46697359917589e-06	-Inf	0	403137241248205	PG	Glycerophospholipids
PG 16:1;0_20:3;0	0	0	0	1.41941609723648e-05	1.41646486928168e-05	1.33742683218293e-05	-Inf	0	372368550357924	PG	Glycerophospholipids
PG 17:0;0_18:1;0	0	0	0	7.80442833437756e-06	9.55799433008346e-06	9.93287562894438e-06	-Inf	0	515811735127168	PG	Glycerophospholipids
PG 18:1;0_20:3;0	0	0	0	1.23942024116516e-05	1.10409268845658e-05	1.46127358041509e-05	-Inf	0	667155769323591	PG	Glycerophospholipids
PG 18:2;0_18:2;0	0	0	0	1.2010906751068e-05	9.99252172218283e-06	9.83228191274112e-06	-Inf	0	433565133531465	PG	Glycerophospholipids
PG 22:3;0_22:3;0	0	0	0	0.000133078307998849	0.000109468124202758	0.000125319059045272	-Inf	0	31950367940983	PG	Glycerophospholipids
PG 22:3;0_24:4;0	0	0	0	8.1561357652383e-05	8.30794484157428e-05	7.5686612198728e-05	-Inf	0	790919990590225	PG	Glycerophospholipids
PG 22:6;0_22:6;0	0	0	0	0.000117081920186607	9.90234494760862e-05	0.000112362578620554	-Inf	0	243020355732294	PG	Glycerophospholipids
PS 18:0;0_22:5;0	0	0	0	0.00207668739522337	0.00260548145875876	0.00224829808619847	-Inf	0	451474212119927	PS	Glycerophospholipids
PS 18:1;0_22:4;0	0	0	0	0.000390587700138259	0.000428826160732116	0.000429763136853009	-Inf	0	959169907275662	PS	Glycerophospholipids
TAG 49:1;0	0	0	0	0.000241860349317784	0.000268943511224957	0.000270365109562568	-Inf	0	126600920186931	TAG	Glycerolipids
TAG 50:0;0	0	0	0	0.000577450075347478	0.000521244778215443	0.000637908222518401	-Inf	0	336916990343339	TAG	Glycerolipids
TAG 50:3;0	0	0	0	0.00037612984813992	0.00037433363366845	0.000430175621804927	-Inf	0	216044459607682	TAG	Glycerolipids
TAG 51:2;0	0	0	0	0.000582024608829126	0.000590516308530184	0.000584872574232898	-Inf	0	1.81429e+09	TAG	Glycerolipids
TAG 52:0;0	0	0	0	0.000338865408489817	0.000428485285508596	0.000356690866149295	-Inf	0	530151973917189	TAG	Glycerolipids
TAG 52:1;0	0	0	0	0.00176335425006324	0.00168764579982875	0.0017594012694712	-Inf	0	200619767757814	TAG	Glycerolipids
TAG 54:1;0	0	0	0	0.00039509353563208	0.000369174241759118	0.000381839311002479	-Inf	0	383426522825421	TAG	Glycerolipids
TAG 54:4;0	0	0	0	0.000535983633135709	0.00050729630480423	0.000481706376251931	-Inf	0	949767426203171	TAG	Glycerolipids
TAG 56:3;0	0	0	0	0.000135111972840496	NA	0.000126946077030751	-Inf	0	198310608474114	TAG	Glycerolipids
CE 20:4;0	0	0	0	0.00481655772982521	0.00545871023723573	0.0049272351428171	-Inf	0	152619574225875	CE	Sterols
CE 22:6;0	0	0	0	0.000839731253362624	NA	0.000762314224075236	-Inf	0	307400147976468	CE	Sterols
DAG 16:1;0_22:4;0	0	0	0	1.1646468307638e-05	1.99084834970034e-05	1.43200046669915e-05	-Inf	0	244120595003236	DAG	Glycerolipids
DAG 18:1;0_22:0;0	0	0	0	0.000522535589516318	0.000409349884960969	0.000571454642164088	-Inf	0	905287950015544	DAG	Glycerolipids
HexCer 40:2;2	0	0	0	0.000135322342809722	0.000157485464820008	0.000138117847645893	-Inf	0	234535238947489	HexCer	Sphingolipids
LPE 22:5;0	0	0	0	5.97658535638898e-05	7.0958303550774e-05	5.88517360709916e-05	-Inf	0	377213468401887	LPE	Glycerophospholipid intermediates
LPE O-16:1;0	0	0	0	0.000207625205423932	0.00021798790166862	0.000214749369212064	-Inf	0	205547480979573	LPE	Glycerophospholipid intermediates
LPE O-18:2;0	0	0	0	9.15922379505936e-05	9.15305197767585e-05	9.21210190408378e-05	-Inf	0	4.1718e+08	LPE	Glycerophospholipid intermediates
PA 17:0;0_18:1;0	0	0	0	0.000140999929187483	0.000156620292946834	0.00011828759105662	-Inf	0	638204705983329	PA	Glycerophospholipids
PA 17:1;0_18:0;0	0	0	0	0.000102361267889085	0.000110900578466946	8.24331943995023e-05	-Inf	0	724273939482526	PA	Glycerophospholipids
PC 13:0;0_17:0;0	0	0	0	0.000970320755733966	0.00104872000916569	0.00103307580805753	-Inf	0	553963380426291	PC	Glycerophospholipids
PC 15:1;0_17:0;0	0	0	0	0.000549261930169824	0.000522621154759777	0.000635924993296534	-Inf	0	359057964356004	PC	Glycerophospholipids
PC 16:0;0_18:0;0	0	0	0	0.00826395815937519	0.00858737411752346	0.00809236327275277	-Inf	0	30449423920137	PC	Glycerophospholipids
PC 16:0;0_20:6;0	0	0	0	0.00411355589049859	NA	0.00465732247638011	-Inf	0	394179520813645	PC	Glycerophospholipids
PC 17:0;0_22:6;0	0	0	0	0.00037337488116131	0.000303455609790966	0.000459877459253146	-Inf	0	139577340180396	PC	Glycerophospholipids
PC 17:1;0_22:5;0	0	0	0	0.000223247614803807	0.00022578258746065	0.000329121154612491	-Inf	0	176031361215039	PC	Glycerophospholipids
PC O-16:2;0/17:1;0	0	0	0	0.000659605356763087	0.000435977385829271	0.000725368063742955	-Inf	0	201927924932028	PC	Glycerophospholipids
PC O-16:2;0/20:0;0	0	0	0	3.26181554815048e-06	2.9225671886859e-06	NA	-Inf	0	348872284325684	PC	Glycerophospholipids
PC O-16:2;0/20:2;0	0	0	0	2.97157009916175e-05	2.66076891354607e-05	2.2376578547206e-05	-Inf	0	650909874333466	PC	Glycerophospholipids
PC O-16:2;0/22:5;0	0	0	0	0.000177078606475521	0.00021651822383853	0.000175367900693784	-Inf	0	498494975659978	PC	Glycerophospholipids
PC O-17:0;0/20:5;0	0	0	0	8.71841465528648e-05	6.9421334318534e-05	8.97152198394888e-05	-Inf	0	599250039684999	PC	Glycerophospholipids
PC O-17:1;0/16:2;0	0	0	0	0.000241887464028866	0.000303494362985813	0.000255871387883073	-Inf	0	483913402551006	PC	Glycerophospholipids
PC O-17:1;0/20:4;0	0	0	0	8.63332419296699e-05	7.20819305253876e-05	8.6042829155169e-05	-Inf	0	331421399131797	PC	Glycerophospholipids
PC O-17:1;0/20:5;0	0	0	0	0.000190769053102165	0.000206394955042778	0.000126229338816497	-Inf	0	192100707683555	PC	Glycerophospholipids
PC O-17:2;0/16:1;0	0	0	0	0.000577203333022687	0.000386014764354105	0.000684222971462507	-Inf	0	243106881471077	PC	Glycerophospholipids
PC O-17:2;0/20:3;0	0	0	0	2.10287478715361e-05	1.50593826861005e-05	3.23730754491684e-05	-Inf	0	461115294757002	PC	Glycerophospholipids
PC O-17:2;0/20:4;0	0	0	0	0.000392524922007771	0.000450217989157959	0.000464532974667611	-Inf	0	254110636948264	PC	Glycerophospholipids
PC O-18:0;0/15:0;0	0	0	0	3.02010527752061e-06	NA	3.24214373245295e-06	-Inf	0	225629609190512	PC	Glycerophospholipids
PC O-18:0;0/15:1;0	0	0	0	6.94114615142539e-07	7.72238648154693e-07	7.57526534420193e-07	-Inf	0	104381751704724	PC	Glycerophospholipids
PE 12:1;0_15:1;0	0	0	0	0.000105899867953904	0.000133735518520071	9.14795849503694e-05	-Inf	0	123908121525647	PE	Glycerophospholipids
PE 15:0;0_20:5;0	0	0	0	0.000156531813172558	0.000237811973066398	0.000209447688702937	-Inf	0	137170262787191	PE	Glycerophospholipids
PE O-16:1;0/16:2;0	0	0	0	9.12621997507338e-05	0.000158217935397721	0.000132262738067302	-Inf	0	22666241329194	PE	Glycerophospholipids
PE O-16:1;0/18:0;0	0	0	0	7.07353327084618e-05	7.40010905828607e-05	6.61775769675653e-05	-Inf	0	103969662477407	PE	Glycerophospholipids
PE O-16:2;0/22:5;0	0	0	0	0.00027641899417284	0.000272765037826837	NA	-Inf	0	42356412375479	PE	Glycerophospholipids
PE O-17:0;0/19:1;0	0	0	0	4.88661875431752e-06	4.02010195666393e-06	3.01099809059976e-06	-Inf	0	181083166950484	PE	Glycerophospholipids
PE O-17:2;0/17:0;0	0	0	0	6.1324926393961e-06	NA	6.67746047414723e-06	-Inf	0	270670953571663	PE	Glycerophospholipids
PE O-18:1;0/15:1;0	0	0	0	3.86203073905713e-06	3.65514914463015e-06	NA	-Inf	0	175161003113535	PE	Glycerophospholipids
PE O-18:1;0/18:0;0	0	0	0	2.77765833733191e-05	2.68910911042528e-05	2.12456055343904e-05	-Inf	0	647070629091339	PE	Glycerophospholipids
PG 16:0;0_22:5;0	0	0	0	1.23995667053696e-05	NA	1.19789633053607e-05	-Inf	0	109825275434657	PG	Glycerophospholipids
PG 16:1;0_16:2;0	0	0	0	1.61803742054887e-05	1.84467763534738e-05	1.29942731275323e-05	-Inf	0	978002514427282	PG	Glycerophospholipids
PG 16:1;0_19:1;0	0	0	0	3.51131324366135e-06	3.64396705603589e-06	3.78058110937472e-06	-Inf	0	454422188210943	PG	Glycerophospholipids
PG 16:1;0_22:3;0	0	0	0	5.53055662688318e-06	5.12070488559475e-06	6.8484528672388e-06	-Inf	0	788948164312032	PG	Glycerophospholipids
PG 16:1;0_22:4;0	0	0	0	3.52638655375764e-06	4.4107903542509e-06	3.66092909798134e-06	-Inf	0	502653298115238	PG	Glycerophospholipids
PG 16:1;0_22:5;0	0	0	0	1.82997942196696e-05	1.79632570992052e-05	1.62875584093503e-05	-Inf	0	125963809546436	PG	Glycerophospholipids
PG 16:1;0_22:6;0	0	0	0	1.6139605573232e-05	1.29202064585489e-05	1.57119429821348e-05	-Inf	0	4543829705205	PG	Glycerophospholipids
PG 16:2;0_22:3;0	0	0	0	6.37822960284898e-07	NA	6.83234164334749e-07	-Inf	0	218751263918663	PG	Glycerophospholipids
PG 17:0;0_18:2;0	0	0	0	2.63276671465396e-06	3.13905457921214e-06	2.6400998737455e-06	-Inf	0	355174788029766	PG	Glycerophospholipids
PG 17:1;0_18:1;0	0	0	0	2.22327629307347e-05	2.48385966215939e-05	2.3481673952355e-05	-Inf	0	102212889147098	PG	Glycerophospholipids
PG 18:0;0_20:4;0	0	0	0	4.34422308826943e-06	4.32519309590759e-06	5.88862428676009e-06	-Inf	0	112034482484386	PG	Glycerophospholipids
PG 18:1;0_18:3;0	0	0	0	1.111802006171e-05	1.02813386809239e-05	1.06633948680447e-05	-Inf	0	511604242703106	PG	Glycerophospholipids
PG 18:1;0_20:4;0	0	0	0	1.85355176271947e-05	2.37655617521055e-05	1.78350722487089e-05	-Inf	0	86002232691307	PG	Glycerophospholipids
PG 18:1;0_20:5;0	0	0	0	1.70424464023236e-05	1.72440513507662e-05	1.58388423052032e-05	-Inf	0	688611708801457	PG	Glycerophospholipids
PG 18:2;0_20:2;0	0	0	0	1.84298448154949e-06	1.42063656757227e-06	1.85438552273642e-06	-Inf	0	692603893699738	PG	Glycerophospholipids
PG 18:2;0_20:3;0	0	0	0	3.05373055230061e-06	3.97031614557907e-06	2.88454179221799e-06	-Inf	0	102677445624133	PG	Glycerophospholipids
PG 18:2;0_20:4;0	0	0	0	8.41951388313581e-06	7.71802899237065e-06	7.19270912017656e-06	-Inf	0	208156740776678	PG	Glycerophospholipids
PG 20:4;0_20:4;0	0	0	0	1.94642242990417e-05	3.51039140077614e-05	3.73461395581467e-05	-Inf	0	320857186931017	PG	Glycerophospholipids
PG 20:4;0_22:5;0	0	0	0	1.7215826769811e-05	NA	1.82578930617756e-05	-Inf	0	186957918185756	PG	Glycerophospholipids
PG 22:5;0_22:5;0	0	0	0	1.58218120243342e-05	1.65347907802681e-05	1.51261901359988e-05	-Inf	0	659411872333761	PG	Glycerophospholipids
PG 22:5;0_22:6;0	0	0	0	3.46701763269153e-05	3.06507798130791e-05	3.69632154075562e-05	-Inf	0	291494895000999	PG	Glycerophospholipids
PI 17:0;0_22:4;0	0	0	0	6.17352935630385e-05	4.81269457963321e-05	6.53088316375362e-05	-Inf	0	794052042816475	PI	Glycerophospholipids
PS 16:1;0_22:4;0	0	0	0	2.40770560029614e-05	2.61742992369363e-05	3.98271272812032e-05	-Inf	0	25993333435596	PS	Glycerophospholipids
PS 17:0;0_18:0;0	0	0	0	0.00215289549110363	NA	0.0021213983724421	-Inf	0	469114343047221	PS	Glycerophospholipids
PS 17:0;0_22:4;0	0	0	0	0.00108742853237849	NA	0.0012060358832634	-Inf	0	328937206774845	PS	Glycerophospholipids
PS 17:1;0_22:4;0	0	0	0	4.96769823945352e-05	5.35230165868539e-05	NA	-Inf	0	237144266909646	PS	Glycerophospholipids
PS 18:1;0_22:3;0	0	0	0	0.000125676600183626	0.000147942618244333	0.00013387407686232	-Inf	0	228331643821298	PS	Glycerophospholipids
PS 18:1;0_22:5;0	0	0	0	0.0012388616639465	0.00173817500238616	0.00107089634859862	-Inf	0	213515048695784	PS	Glycerophospholipids
PS 18:2;0_22:5;0	0	0	0	5.19504080811924e-05	9.08818133489274e-05	7.37759200239796e-05	-Inf	0	234918564872885	PS	Glycerophospholipids
TAG 51:1;0	0	0	0	0.000315890456523428	0.000332465414394699	0.000317015347772315	-Inf	0	276029138969017	TAG	Glycerolipids
TAG 52:4;0	0	0	0	0.00179671045114103	0.00210254437979367	0.00198087171316542	-Inf	0	205080122804614	TAG	Glycerolipids
TAG 52:5;0	0	0	0	0.000168579585660875	0.000154002198036701	0.000140196667339528	-Inf	0	280997596684343	TAG	Glycerolipids
TAG 53:1;0	0	0	0	0.000142602031672866	0.000134719860008787	0.000166645660725008	-Inf	0	418319562886711	TAG	Glycerolipids
TAG 53:2;0	0	0	0	0.000300546394572534	0.000319660294143334	0.000314316889818329	-Inf	0	333908450844299	TAG	Glycerolipids
TAG 53:3;0	0	0	0	0.000208982486816278	0.000166408717622283	0.000182746940741863	-Inf	0	441299995012008	TAG	Glycerolipids
TAG 54:5;0	0	0	0	0.000344720475879487	0.000360345080003713	0.000398890565788975	-Inf	0	190812448241826	TAG	Glycerolipids
TAG 54:6;0	0	0	0	0.000258571876748037	0.000216141573208901	0.000257373390644879	-Inf	0	325100748711408	TAG	Glycerolipids
TAG 56:4;0	0	0	0	0.000151973376346396	NA	0.000140021927127134	-Inf	0	260424884634537	TAG	Glycerolipids
TAG 56:5;0	0	0	0	0.000259680040039689	0.000241312044605165	0.000246576941854731	-Inf	0	479912428802797	TAG	Glycerolipids
TAG 56:6;0	0	0	0	0.000543958287033715	0.000609768710249801	0.000622426429766408	-Inf	0	168344482182367	TAG	Glycerolipids
TAG 56:7;0	0	0	0	0.000572606265298833	0.000614699080063199	0.000592593289415253	-Inf	0	419546318625045	TAG	Glycerolipids

## Sheet: HepG2_CH_FC_ordered
Column1	HepG2-CTRL-1	HepG2-CTRL-2	HepG2-CTRL-3	THLE2-GPMV-1	THLE2-GPMV-2	THLE2-GPMV-3	log2FC_C/H	HepG2_FC	Pval_C/H	Class	Lipid species
DAG 14:0;0_20:1;0	NA	4.07758e+09	3.51926660586049e-05	0	0	0	Inf	Inf	467027639888022	DAG	Glycerolipids
DAG 18:1;0_20:1;0	NA	50743637039102	0.000482109689664765	0	0	0	Inf	Inf	162902436907062	DAG	Glycerolipids
LPC 16:2;0	0.00054823973251411	459688798152157	0.000511267158537974	0	0	0	Inf	Inf	256135491384054	LPC	Glycerophospholipid intermediates
LPE 18:2;0	0.00013679679490469	14658094633826	0.000143827859851578	0	0	0	Inf	Inf	418206296334919	LPE	Glycerophospholipid intermediates
LPE 22:1;0	0.000121676663263832	135152789202794	0.000165702382247574	0	0	0	Inf	Inf	844251552527279	LPE	Glycerophospholipid intermediates
LPE O-16:2;0	0.000412753139358613	675711818032603	0.000685528035221848	0	0	0	Inf	Inf	220701680094133	LPE	Glycerophospholipid intermediates
LPI 16:0;0	0.000422365035236796	349648132673294	0.000365419926525683	0	0	0	Inf	Inf	337576254910205	LPI	Glycerophospholipid intermediates
PC 14:1;0_18:1;0	0.00506176029670784	988814997852407	0.0100099251473424	0	0	0	Inf	Inf	362829718528559	PC	Glycerophospholipids
PE 18:1;0_22:6;0	0.00360748488510083	267392901097456	0.00272194465203284	0	0	0	Inf	Inf	100727567426034	PE	Glycerophospholipids
PG 16:0;0_18:0;0	0.000140011853111499	142538885299584	NA	0	0	0	Inf	Inf	569354648753034	PG	Glycerophospholipids
PG 17:0;0_17:1;0	0.000157213447492975	140164202624237	NA	0	0	0	Inf	Inf	364587510385208	PG	Glycerophospholipids
LPA 24:3;0	0.00287696291509121	221189796111193	0.00432147056133926	0.000154213081458736	9.11295157296853e-05	7.01878448033334e-05	4.89839442994593	29.8238464033473	394958774922668	LPA	Glycerophospholipid intermediates
PI 16:0;0_20:2;0	0.00193656983705405	208142367983471	0.00191421290972353	8.63707150331677e-05	0.000107853380675541	9.23184583243726e-05	4.371747488383	20.7027066071569	660767417238183	PI	Glycerophospholipids
LPE 18:1;0	0.00620448091661018	720851588222484	0.00699950284220589	0.000338648722410316	0.000372397907794084	0.000345170636687511	4.27247432361298	19.3260423597391	221769128114785	LPE	Glycerophospholipid intermediates
PI 18:1;0_20:2;0	0.00505289827220696	594685023718759	0.00603703980064063	0.000291777704807687	0.000342956028242211	0.000333116702053881	4.13772546069566	17.6027077037046	335564211719954	PI	Glycerophospholipids
LPE 18:0;0	0.00322639648701749	438953223635329	0.00431271447694094	0.000238629216131667	0.000228755393679294	0.000219101311117165	4.1190560130887	17.376384331647	988265145592743	LPE	Glycerophospholipid intermediates
PI 16:0;0_18:1;0	0.00585006281645191	533545705681396	0.00723892901795456	0.000380048156797693	0.000411398338782975	0.000361250563748375	3.99853615354658	15.9837736568399	9573130154845	PI	Glycerophospholipids
PI 18:0;0_20:2;0	0.00540285882365294	508753561718216	0.00488395135724984	0.000372062412300309	0.000327428151987679	0.000364553472152957	3.85289525843036	14.4489751096295	918417571839876	PI	Glycerophospholipids
PE 18:0;0_20:2;0	0.000322306962233213	285585055164307	0.00029487869999295	2.30111225156812e-05	2.20269806613419e-05	2.42589856919749e-05	3.70349297153532	13.0275417355136	15212258769186	PE	Glycerophospholipids
PI 18:1;0_20:1;0	NA	137895038939617	0.00158045862523687	0.000108834856789886	0.000121825981071434	0.000125390809903375	3.64011316891649	12.4676112294901	465372379333509	PI	Glycerophospholipids
LPI 18:1;0	0.000678730440120382	746128997559738	0.000760294443191113	6.59418739025286e-05	6.34448413519287e-05	6.44451965416688e-05	3.49485686383255	11.2734474969715	142257788944833	LPI	Glycerophospholipid intermediates
PI 18:0;0_19:2;0	NA	103307354425806	0.00115714022554733	0.000109164109739479	0.000131437542276082	0.000117049179109745	3.19941048846812	9.18583257410928	384005552881432	PI	Glycerophospholipids
PE 16:1;0_16:1;0	0.000574954017509097	499046132488034	0.000526281050356884	4.41337641670796e-05	6.06959214476402e-05	6.95844837995605e-05	3.1977362822139	9.1751788614887	870200678504564	PE	Glycerophospholipids
PC 14:0;0_14:0;0	0.00194843206816364	199969543675174	0.00210355353500188	0.000221619471602797	0.00022152194744458	0.000254784946196481	3.11618921286629	8.67094487511268	346118962656268	PC	Glycerophospholipids
PE 16:0;0_16:1;0	0.00395501936936556	307258667263293	0.0033349396761491	0.000373378017751098	0.000441691619123743	0.000382534421156768	3.11315554656799	8.65273096617554	695681180753526	PE	Glycerophospholipids
LPE 20:1;0	0.000617054582959216	647095024897624	0.00062438993492567	6.96743688006881e-05	8.23227369642616e-05	6.76878153775064e-05	3.10376323790075	8.59658247348654	1.49046e+09	LPE	Glycerophospholipid intermediates
PE 16:0;0_20:2;0	0.000483913834664828	383984766617232	0.000633953147712983	6.63220617568469e-05	6.43541234399962e-05	6.52893020372926e-05	2.93807090901228	7.66385841809308	26730399861151	PE	Glycerophospholipids
PC 20:1;0_20:1;0	8.98721188216441e-05	4.5317e+09	7.3475735925092e-05	1.09883732412934e-05	9.48672165608565e-06	7.50412358006003e-06	2.89876005355508	7.45785141190439	428925524473042	PC	Glycerophospholipids
PI 18:1;0_18:1;0	0.0133544236639119	154010521352809	0.0154157992658556	0.00190425315713188	0.00215648034207238	0.00191409481630695	2.88613931487866	7.39289444524718	256218366228368	PI	Glycerophospholipids
PI 16:0;0_18:2;0	0.000906687805432024	951223594346859	0.000897500221650591	0.000129322740408984	0.000153149629429554	0.000127674662168398	2.74805476045164	6.71810693825252	3.58705e+09	PI	Glycerophospholipids
PE 16:1;0_18:1;0	0.0107312655654101	85766250337428	0.00949252918526442	0.00156016968287318	0.0014645440352149	0.00144803863814783	2.68685505233291	6.4390821334572	575331602476464	PE	Glycerophospholipids
PI 16:1;0_18:1;0	0.00226529184472119	232076440795841	0.0024656120170322	0.000356740092833098	0.000379575126692726	0.000361264757186093	2.68363854022791	6.42474208652829	784798331922267	PI	Glycerophospholipids
LPC 16:1;0	0.00162298255427905	182272486212555	0.00177460895501438	0.000270804875777663	0.000241013401193611	0.000317272882215708	2.65453460141658	6.29643232058836	532060299481321	LPC	Glycerophospholipid intermediates
PG 16:1;0_18:0;0	0.000145168643001964	115547173776729	0.000194747164169378	2.51175841744303e-05	2.60101523087392e-05	2.60693976709343e-05	2.56071460426821	5.8999985678077	319537953233093	PG	Glycerophospholipids
PS 18:1;0_20:1;0	NA	262472489620023	0.00301089041054194	0.000450074544584511	0.000547098584488561	0.00050491639974919	2.4925648316339	5.62777570704544	485536017082021	PS	Glycerophospholipids
PE 18:1;0_20:1;0	0.00240550820165287	194736661492576	0.00212687680828402	0.000389915459763763	0.000373781125149043	0.000426361127367488	2.44490697502668	5.44490536719153	517095327045755	PE	Glycerophospholipids
LPS 18:0;0	0.000665210833903967	571826988550597	0.000572761678688119	0.000118935022800625	0.000115114138799894	0.000121415874927289	2.34805030828535	5.09135727896293	395345711332644	LPS	Glycerophospholipid intermediates
PS 16:0;0_18:1;0	0.00925512353235361	103383300592419	0.0104931927695561	0.00193480812435945	0.00218576371946708	0.00201658847311821	2.29348012851249	4.90237256440609	1756872491513	PS	Glycerophospholipids
PE 16:1;0_18:0;0	0.00274614075409656	218375652264167	0.00240855546599804	0.000526900284599416	0.000518325969589812	0.000498681641318563	2.2488892250836	4.75316744223441	696755238721917	PE	Glycerophospholipids
PE 18:2;0_20:1;0	0.000403269491027746	280189264832837	0.000286553472847589	7.29447774742962e-05	7.25762565508192e-05	6.1967180994345e-05	2.22497353897743	4.67502324706584	231414340267069	PE	Glycerophospholipids
PE 16:0;0_18:3;0	0.000154068570295681	1704506721078	0.000146964647132357	4.07472698339612e-05	2.60459006292892e-05	3.46609396698799e-05	2.21638116219804	4.6472625792799	355744064098425	PE	Glycerophospholipids
PE 16:1;0_18:2;0	0.000328711083009606	445037189711306	0.000344631844573703	0.00010489633656246	5.62467187730744e-05	8.01658600049608e-05	2.21245749452517	4.63464068750441	81050488601824	PE	Glycerophospholipids
PC 18:2;0_20:1;0	0.000549116228964835	671520154698036	0.000572043537450848	0.0001282892869369	0.00013936259929299	0.000138816643974906	2.140902356579	4.41037814221557	616878064827583	PC	Glycerophospholipids
PE 16:0;0_20:5;0	0.00080459237393642	680303434470496	0.000699666939076211	0.000165236476924079	0.000189099641065832	0.000152659788674978	2.10729854060179	4.30883705127636	281612429908946	PE	Glycerophospholipids
PE 18:1;0_20:2;0	0.00109863533622421	855198565569282	0.000911415126072711	0.000224800850710207	0.000224841219411925	0.000218056263822499	2.10139218812192	4.29123285502133	988911016240488	PE	Glycerophospholipids
DAG 16:0;0_20:1;0	0.000503669329142658	522750627934126	0.000476311151767321	0.000135597588821823	0.000114007121851469	0.000114186754866545	2.04640328052311	4.13074866012641	127725888658832	DAG	Glycerolipids
PE 16:0;0_20:3;0	0.00150660545860806	120845564089445	0.00162747431532552	0.000323396007323319	0.000369242018681942	0.000364013463157392	2.03903799739829	4.1097139968726	118275400700152	PE	Glycerophospholipids
PE 16:0;0_20:4;0	0.00321982727050898	254651571517282	0.0026001824248923	0.000711815943016841	0.000757776661017329	0.000617078196270686	2.00342558645089	4.00950902717945	859604529187112	PE	Glycerophospholipids
PC 16:0;0_16:1;0	0.0898570010425905	839069703007344	0.0890839194831252	0.0208211313947201	0.0224696140744034	0.0234938570183456	1.97664073247789	3.93575586342329	152218214240904	PC	Glycerophospholipids
PC 14:0;0_16:0;0	0.0216997140268941	20958481436636	0.0227187022703265	0.00553335881440572	0.00539773078998366	0.00573797613923902	1.97160767252176	3.9220493061434	675562704290833	PC	Glycerophospholipids
DAG 14:0;0_18:1;0	0.000665483048967846	678772872620419	0.000710327175730927	0.000169446372659679	0.000162556897108419	0.000208036934878904	1.92770695984358	3.80450025690619	1.34525e+09	DAG	Glycerolipids
PE 16:0;0_18:2;0	0.00225031446374148	168320654022242	0.00187487948908312	0.000550641380813175	0.000534528546540526	0.000485264817402784	1.88697693466255	3.69859398006868	127014104831812	PE	Glycerophospholipids
PC 16:1;0_20:1;0	0.0023205557571763	198403043409036	0.0022758101979719	0.000599338813658833	0.000551679171921956	0.00063117371959667	1.88452195977732	3.6923055864988	307807193425743	PC	Glycerophospholipids
PG 18:1;0_18:1;0	0.000580363633900449	477647881224015	0.000460043467894911	0.000148990650472827	0.000131257220339582	0.000139419157657095	1.8549070191174	3.6172843707918	932880057877854	PG	Glycerophospholipids
LPC 18:1;0	0.00787183315621291	100234653026692	0.00877695121779328	0.00246544499898585	0.00253183224591493	0.00255657424997556	1.8200551879746	3.53094705327034	934083107218796	LPC	Glycerophospholipid intermediates
PE 18:1;0_18:2;0	0.006248397030344	508482807220615	0.00492912886966943	0.0017021211377507	0.00161026903109731	0.00163233597705538	1.71757357488928	3.28882803463092	116796732938261	PE	Glycerophospholipids
PC 14:0;0_17:0;0	0.000613394930851384	643245398526665	0.00064512661167835	0.000218939271556871	0.000195911065883729	0.000170345258912611	1.70034963849564	3.24979708136514	3.03073e+09	PC	Glycerophospholipids
SM 38:2;2	0.000633023980530668	613770644820621	0.000577985059558108	0.000180282893975013	NA	0.000202622631962662	1.6676994039084	3.17707556442423	228616113617481	SM	Sphingolipids
PS 18:0;0_20:3;0	0.0121111085090278	176469123142425	0.0219046914752086	0.00522028931124985	0.00646480889816489	0.00460171945429198	1.66541864875895	3.17205689688559	486935728360093	PS	Glycerophospholipids
PI 18:0;0_18:2;0	0.00231935195365937	242197832200385	0.0027980683300542	0.000810575603744842	0.000828862815695592	0.000748088471187114	1.65893246654425	3.15782772345476	596271491211855	PI	Glycerophospholipids
PE 18:1;0_22:1;0	0.000377412953896303	366710379483635	0.000529305828103895	0.000141347820726252	0.000126994406753956	0.00013932470172749	1.64325587512677	3.12369993798307	307648780560979	PE	Glycerophospholipids
PI 18:0;0_22:5;0	0.00374180351338489	421352964914118	NA	0.00129846326272264	0.0014344421335324	0.00114967663871249	1.61986844377504	3.07347008674059	349618498636149	PI	Glycerophospholipids
PE 14:0;0_18:1;0	0.000650058081524159	51481722258912	0.000553972587461837	0.00017950950504444	0.000202381104605082	0.000178153587031303	1.61782929092499	3.06912901117821	866917151912639	PE	Glycerophospholipids
DAG 16:1;0_20:1;0	6.74042400964424e-05	102751948667126	6.6452382759046e-05	3.00408520213661e-05	2.16370884285355e-05	NA	1.60991935807922	3.05234779692237	365170271480297	DAG	Glycerolipids
LPC 16:0;0	0.0183272031658575	239986060438403	0.0223052740896081	0.00711582335044823	0.00735421726582713	0.00711665868605799	1.58208550717848	2.99402342127959	132972900443627	LPC	Glycerophospholipid intermediates
PS 16:1;0_18:0;0	0.0040112691690666	491439704528059	0.00606343340555151	0.00161325793248423	0.00196362795943716	0.00163253115764301	1.52471988019434	2.87730843533675	279981981972881	PS	Glycerophospholipids
PI 18:0;0_20:3;0	0.00923250004486168	108434726947842	0.0105939969123705	0.0033194594371176	0.00390133049808876	0.00347719964955263	1.51948703482374	2.86689096199072	264655572599733	PI	Glycerophospholipids
PC 16:0;0_24:5;0	0.000260640821887908	25105825862078	0.00023223975637605	8.02601299051193e-05	8.53422087142999e-05	0.00010517582936302	1.45807259117735	2.74741070311468	160450027484717	PC	Glycerophospholipids
PC 14:0;0_20:1;0	0.000659597362681993	661484559350599	0.000737524571030847	0.000238867615472759	0.000277299919187089	0.00023748350470122	1.44969950542559	2.7315115160044	666275050233154	PC	Glycerophospholipids
DAG 16:0;0_16:1;0	0.00165601020967747	181683455573349	0.00177491856432781	0.000641664414891244	0.000607032915047912	0.000749090901559255	1.39329899350826	2.62678658678591	8.07178e+09	DAG	Glycerolipids
PI 18:1;0_20:3;0	0.00512071393112023	622055334360139	0.00629744401017401	0.002111209622576	0.00246900799698612	0.00222157330450706	1.37475859316876	2.59324514408086	730468340792006	PI	Glycerophospholipids
DAG 16:0;0_20:2;0	0.000110977763961353	128457764657499	0.000149820109740499	5.10671596939265e-05	5.22573530856956e-05	5.03208906349381e-05	1.34111333016638	2.53346751486653	196301936024799	DAG	Glycerolipids
PC 16:0;0_22:2;0	0.000437757372927791	314728847159001	0.000311609580447284	0.000137539028178977	0.000166577367213895	0.000132590335061523	1.28489137151835	2.43663705257503	308240062915276	PC	Glycerophospholipids
SM 38:1;2	0.00184529623429938	192811882863267	0.00200189282212856	0.000821384692243798	0.000742570398764575	0.000810790892329804	1.28212465686809	2.43196869289669	167212081547888	SM	Sphingolipids
PC 18:1;0_20:1;0	0.00549167059269081	503761273408665	0.00541225103362628	0.00214149198921401	0.00224009001652912	0.00226647782343446	1.26178522349247	2.39792281808869	109119650428294	PC	Glycerophospholipids
LPI 18:0;0	0.00170399707434803	170017596916206	0.00175400666221281	0.000730718555154616	0.000724725459857194	0.000713991126809266	1.2495425805349	2.37766025187229	114665178122978	LPI	Glycerophospholipid intermediates
PC 14:0;0_19:1;0	NA	213380475058864	0.000231553227961877	9.24105730481555e-05	9.49854001410255e-05	9.96286862968376e-05	1.2173781950542	2.32523768419843	360219500708964	PC	Glycerophospholipids
PC 15:0;0_16:0;0	0.00210138751320539	21889453387972	0.00214844107340189	0.00105355214393244	0.000920885987943966	0.000804319377948372	1.21234605350979	2.31714134919621	143250709457497	PC	Glycerophospholipids
PE 18:0;0_18:2;0	0.00332756040216999	276409269142995	0.0029790482472112	0.00132549887901283	0.00134326839545888	0.0012875540730945	1.19705449125122	2.29271096656269	863245492489762	PE	Glycerophospholipids
DAG 16:0;0_16:0;0	0.00170871537264205	153315978288548	0.00190062073099112	0.000725146353869509	NA	0.000790852417704941	1.17723764953556	2.26143362072248	781427579466276	DAG	Glycerolipids
PE 20:1;0_20:1;0	1.86055187856508e-05	1.82282e+09	1.74353088932617e-05	8.00661820049973e-06	1.04348482986698e-05	6.34212698585412e-06	1.13074459477338	2.18971725415293	97069795954052	PE	Glycerophospholipids
PC 16:0;0_20:1;0	0.00378995969221968	353919199173647	0.00364415816868779	0.00164746464195647	0.00159428973455426	0.00180382797017193	1.12090605217344	2.17483515254857	3.87992e+09	PC	Glycerophospholipids
PC 14:0;0_18:1;0	0.0128020268287951	121391112009712	0.0130504569974804	0.00538613314995637	0.00601830639560004	0.00606908309896955	1.12050979949235	2.17423789124448	5.57043e+09	PC	Glycerophospholipids
DAG 16:1;0_18:1;0	0.00133993080700637	144842833224208	0.00135520410501268	0.000600193863465802	0.000634125360440375	0.000690302107088357	1.10629731890531	2.15292389081024	101123943796106	DAG	Glycerolipids
PC 14:0;0_20:2;0	0.000261161041099726	246538467180747	0.000245039906260424	0.000125056815452669	9.36086920106786e-05	0.000132329128864429	1.10070153070748	2.1445895083079	290033464676958	PC	Glycerophospholipids
PC 12:0;0_16:0;0	0.000647057730695556	633406980681183	0.000680105631013393	0.000298414651657585	0.000318445043928799	0.000311017890964815	1.07926701406291	2.11296228167049	368706019871744	PC	Glycerophospholipids
PC 16:0;0_20:2;0	0.00285758177942242	288734874184173	0.00296003374281152	0.00135801507575516	0.00141191686268137	0.00144859754672768	1.04509819014061	2.06350679654828	3.84747e+08	PC	Glycerophospholipids
PE 18:1;0_18:1;0	0.0351717911326044	270519515649646	0.0291811103953346	0.0155122048411903	0.0152701615525674	0.0143972595253153	1.01659844098701	2.02314320301435	222492179168441	PE	Glycerophospholipids
DAG 18:1;0_18:1;0	0.00315766762768859	326489756015386	0.00333374050948309	0.00163806618038105	0.00159579533682545	0.00168421819447688	0.988239845086906	1.98376323062607	114751836291119	DAG	Glycerolipids
PE 16:1;0_20:1;0	0.000751215867330853	568936917888413	0.000644042782728415	0.000342605440591674	0.000326215785018144	0.000339519789258429	0.961954948655366	1.9479477071597	255849084006552	PE	Glycerophospholipids
PC 16:0;0_19:2;0	0.000460821091668731	35750150593023	0.000386399727486814	NA	0.000206961570477849	0.000205377598685735	0.961834740927938	1.94778540770941	238562698413524	PC	Glycerophospholipids
SM 34:0;2	0.00200497823976206	189397111326623	0.00190204389708938	0.00107654847576426	0.000931313439709964	0.000986562118220756	0.954021407959925	1.93726512505963	8.73743e+08	SM	Sphingolipids
PC 16:0;0_22:1;0	0.000160723705810451	179604445849276	0.000172904274231775	8.24502594183441e-05	8.97694489948008e-05	9.99976842606192e-05	0.914853075098587	1.88537705416413	448837135877661	PC	Glycerophospholipids
DAG 16:0;0_18:1;0	0.00611761727000038	621208901727143	0.00607060829900666	0.00346400561556942	0.00315520100171145	0.00321767984936061	0.903456775285319	1.87054253890975	189808951178914	DAG	Glycerolipids
PC 17:1;0_18:2;0	0.000495868510731211	639616171403424	0.00058757662570974	0.000321750068573151	0.000310207578497151	0.000322888077065663	0.851634475997459	1.80454419419804	249904549743661	PC	Glycerophospholipids
PC 18:1;0_22:5;0	0.00109573175694944	855662378473461	0.000943316666532053	0.000491753543223617	0.000535371377428212	0.000583553843682212	0.845750432048974	1.79719933363113	161919962291365	PC	Glycerophospholipids
PC 16:1;0_17:0;0	0.00131108899002601	112532441733841	0.00105291655703835	0.00062731449490114	0.00066312461441265	0.000664773940435097	0.835624211417752	1.78462902794706	197431293782456	PC	Glycerophospholipids
PC 16:1;0_20:3;0	0.00159793963372132	164825878042463	0.00155179203870991	0.000883788041813732	0.000825728233691636	0.000990636185593121	0.829389417185635	1.77693316284219	793033152054287	PC	Glycerophospholipids
PC 16:1;0_18:1;0	0.0359437668057514	331804400859011	0.0359584472704977	0.020185175492764	0.0196912605790414	0.0198348939639456	0.815447936030659	1.75984447338946	306974206485595	PC	Glycerophospholipids
PC 18:0;0_20:1;0	0.000251117855606423	303898978260492	0.000287309156766702	0.000156201041192307	0.000154693345476928	0.000167790784445985	0.815301567870455	1.75966593799261	11797375262826	PC	Glycerophospholipids
PC 16:1;0_19:1;0	0.000407443323139025	46542605527044	0.000421303661458178	0.000259692098217038	0.000253811269859626	0.000244487000299298	0.771779106908436	1.70737399030608	663236624929908	PC	Glycerophospholipids
TAG 48:1;0	0.00112903768464761	114263595235399	0.00116867674609598	0.000596067294504591	0.00071553260845387	0.000739095119027652	0.74644255282978	1.67765091650029	614176261591139	TAG	Glycerolipids
PC 16:1;0_20:2;0	0.000669420973375421	759950359477287	0.000793105254838064	0.000454412761937917	0.000407032494289254	0.000482643277078751	0.72554005167401	1.65351949117843	493904978929589	PC	Glycerophospholipids
SM 40:2;2	0.0019658350836649	190177458741471	0.00188013719244676	0.00126426133305954	0.00101005670909401	0.00124234783592876	0.708788255887775	1.63443075424063	718836521310596	SM	Sphingolipids
PC 16:0;0_17:1;0	0.00559359656580228	538369857493661	0.00575186935935066	0.00342146127450867	0.00356113231389103	0.00348951200865241	0.67581384496523	1.59749768993915	877900932664423	PC	Glycerophospholipids
PI 18:0;0_18:1;0	0.00256720452647832	28316690773923	0.00273877822507401	0.00173615059172698	0.00190353699383358	0.0016878586906423	0.611141336118072	1.52746713159376	868489823413973	PI	Glycerophospholipids
PE 16:0;0_18:1;0	0.0110081896975123	906060547121345	0.00929019643583371	0.00655262906271762	0.00642835851960145	0.00629279834621178	0.607162430212529	1.52326023093883	302621305508665	PE	Glycerophospholipids
DAG 16:1;0_18:0;0	0.000236300162112534	202831219533054	0.000223770229456185	0.000159887248757589	0.000140230986439483	0.00013884332250931	0.594700158661621	1.51015869035435	477913620039891	DAG	Glycerolipids
PC 16:0;0_20:3;0	0.00438090679541903	441334862467554	0.00430996019500202	0.00292312669283061	0.00286619814884065	0.00302098750880503	0.57276592742534	1.48737242152239	3.72982e+09	PC	Glycerophospholipids
PS 18:0;0_18:2;0	0.00329721855399523	376995809023786	0.00328422124088738	0.00217992849453921	0.00268510933324763	0.00218657949992824	0.553799516207993	1.46794662898626	898785479045664	PS	Glycerophospholipids
TAG 50:2;0	0.00186379416729202	181663164190744	0.00199926404898792	0.00129071485362512	0.00135065370079601	0.00125372901043891	0.544152687387758	1.4581636951606	23754911227748	TAG	Glycerolipids
Cer 42:2;2	0.000960052269675827	100025354602798	0.000973670003341904	0.00066860322945943	0.000706141750005859	0.000640814937567321	0.541676309630104	1.45566291245027	462354222727774	Cer	Sphingolipids
DAG 16:0;0_18:2;0	0.00038972634091243	457100748409545	0.00041661267194564	0.000289626897922443	0.000286065219947209	0.000322064170914285	0.492961121474211	1.40733044931272	104544656106007	DAG	Glycerolipids
PC 18:1;0_18:1;0	0.0608023397167195	583959540714188	0.0612773726500454	0.0430381306778691	0.0414077726890659	0.0441434475808413	0.489033159767896	1.40350398464551	143886102060547	PC	Glycerophospholipids
PC 15:0;0_18:1;0	0.00358348842414762	361238610502754	0.00396111830780334	0.00267408739170276	0.00271753162511216	0.00272110003181657	0.459690795099571	1.37524703741103	129694734739598	PC	Glycerophospholipids
PC 18:1;0_20:2;0	0.00201372517678162	240885278311107	0.00215757274170096	0.00163611693902199	0.00167778127706136	0.00163033788357509	0.412372988405379	1.33087307502331	400506313334401	PC	Glycerophospholipids
PC 16:0;0_16:0;0	0.0147641478173394	153753113830034	0.0159036781975594	0.0113670559676257	0.0117247540575898	0.0116856568984778	0.404833287330491	1.32393591226547	388984193868951	PC	Glycerophospholipids
PC 16:1;0_18:2;0	0.00232616922839828	26389811129521	0.00278543136909701	0.00196078217606704	0.0020899966663159	0.00193513496085986	0.372733089891565	1.29480342771535	372213467951093	PC	Glycerophospholipids
PC 17:1;0_20:1;0	0.000180833674778421	185084881517415	0.000172069518984327	0.000141613974291586	0.000137825036861889	0.00013920631501956	0.36184567650194	1.28506886771692	579946897349569	PC	Glycerophospholipids
PC 16:0;0_18:2;0	0.0153752202308988	14206638324664	0.0154901834139242	0.0118881674772206	0.0115691515862505	0.0117777909435564	0.355219093916938	1.27917982831606	120172218432044	PC	Glycerophospholipids
PC 16:0;0_18:1;0	0.159108619439993	151177828859907	0.16081765348977	0.128385443247021	0.124059966977049	0.128855948064051	0.305114222954317	1.23551645319262	297663339856722	PC	Glycerophospholipids
TAG 52:3;0	0.00125312124285956	130975069282537	0.00120804967294761	0.00103988695927312	0.00102414416992987	0.00115823224262064	0.226842741892623	1.17027107144827	287912188599189	TAG	Glycerolipids
PC 18:1;0_18:2;0	0.0090400806986621	920195015577574	0.00967028734340656	0.0085764590070865	0.00809409956090637	0.0086727259894777	0.139298435596059	1.10136940358098	303448577919248	PC	Glycerophospholipids
PC 17:1;0_18:1;0	0.00373040119954084	355318143486143	0.00388064627614712	0.00409592576103195	0.00395908244862728	0.00415594802225962	-0.129292570509455	0.914279659881724	449157765909601	PC	Glycerophospholipids
SM 42:2;2	0.00773113279729219	807304876024203	0.00810011352800596	0.00867473683068824	0.00881867268201139	0.00916542790944954	-0.157344003991808	0.896674326303502	898199150434416	SM	Sphingolipids
PC O-16:0;0/16:1;0	0.000467344951018257	462975988311792	0.000454584895475186	0.000521879353978366	0.000532141863711136	0.000504683131071376	-0.170559422009148	0.888498088753132	859682711599921	PC	Glycerophospholipids
TAG 54:3;0	0.00206321827410235	227019822721545	0.00209365106360743	0.00239734558813877	0.00262536226197331	0.00255997621649754	-0.238547975246478	0.847597962471738	147328653597562	TAG	Glycerolipids
PC O-17:0;0/15:0;0	0.000377436533850181	417336411511801	0.000372984187857886	0.000470292647907787	0.00047180909026081	0.000458984838605774	-0.262805848555184	0.833465363652486	241601296676398	PC	Glycerophospholipids
PE 18:1;0_22:4;0	0.000519637536899921	542179419441947	0.000515455484527952	0.000653757982640197	0.000645681198682626	0.00066925492145886	-0.319807084490198	0.801177002887954	323219736446482	PE	Glycerophospholipids
PC 18:2;0_20:3;0	0.000895884220508624	864445658245922	0.000881799762146921	0.00111061692812651	0.00109791687929489	0.00116623497903494	-0.353087406254311	0.782906862095233	265425769416625	PC	Glycerophospholipids
SM 40:1;2	0.00200216551902516	23511843420068	0.00229432392383722	0.00292417858854487	0.00279201182954045	0.00298951672238698	-0.389111900947822	0.763599518982733	106698206381031	SM	Sphingolipids
PC O-18:0;0/14:0;0	0.000234481224661173	252748832812743	0.000255487315965099	0.000316681651665842	0.000359579438436828	0.000320356989853977	-0.424227420807869	0.745237707780019	128414198895946	PC	Glycerophospholipids
CE 18:1;0	0.00358633157528371	469053001686509	0.00429039904402155	0.00593033089674255	0.0059912042759168	0.00500297037624395	-0.429443475106543	0.742548170749053	33003144564453	CE	Sterols
PC O-16:0;0/16:0;0	0.00068746519055828	698020797138189	0.000735192212286164	0.0009386463561835	0.000981685103855533	0.000957440825360989	-0.44042672062141	0.736916611068082	216241147792518	PC	Glycerophospholipids
SM 32:1;2	0.00187358150668025	179210215247577	0.00180021840483006	0.00260803467800979	0.00230908054701259	0.00256463449764396	-0.452916095661617	0.730564676258397	136170366677188	SM	Sphingolipids
TAG 50:1;0	0.00214870909147081	216932061380952	0.00222727253698634	0.00284351809796959	0.00307570175128655	0.00307025592823557	-0.457777174230795	0.72810722274319	517025901798652	TAG	Glycerolipids
PC 14:0;0_18:0;0	0.00112367219954608	107165053117909	0.00114852904961763	0.00159894448346399	0.00162298996282333	0.00166279778591611	-0.546768579825058	0.684551705474844	8.08824e+09	PC	Glycerophospholipids
SM 34:1;2	0.0250904323620419	256216357797422	0.0265011673647529	0.0385494307685004	0.0352983395678684	0.0391866880380893	-0.549842569604279	0.683094665263461	549906574699901	SM	Sphingolipids
PS 18:0;0_18:1;0	0.0155382417923981	179753440993269	0.0196283608634086	0.024428137966901	0.0293904605751951	0.0244002414259958	-0.557665060992008	0.679400855047351	181674882333934	PS	Glycerophospholipids
PC 16:0;0_18:3;0	0.00121218153945073	13614301351181	0.00145700320743705	0.00200667685318523	0.00208139840712227	0.0018847612553951	-0.567416291021107	0.674824243290334	248165990068654	PC	Glycerophospholipids
PC O-17:1;0/17:0;0	3.27463747616805e-05	2.91845e+09	2.00500918870374e-05	3.7584701671924e-05	4.36501966459499e-05	4.22999768130676e-05	-0.591558027200985	0.663625842397041	483300913138925	PC	Glycerophospholipids
PC 18:0;0_19:2;0	0.000129486558515323	149515680849248	0.000173440592647995	0.000197438605351214	0.000228063636417661	0.000260646204394306	-0.600785219581673	0.659394966996638	298468879030743	PC	Glycerophospholipids
PC 15:0;0_20:1;0	0.000105522754356037	103257496784758	8.43513962974588e-05	0.000154524064968539	0.000145910508865149	0.000148262793433367	-0.614193984575618	0.653294779115091	898227125198207	PC	Glycerophospholipids
PC 18:1;0_18:3;0	0.00124924389081057	122762823296317	0.00122896157506262	0.00194186545607776	0.00186914268822418	0.00187742813110398	-0.618233975748724	0.651467911288487	50628164648838	PC	Glycerophospholipids
TAG 54:2;0	0.000989849687722826	887090937991016	0.00108280862152508	0.00142735816054763	0.00156176951765315	0.00155768236143789	-0.619379776703648	0.650950715212664	224345132649624	TAG	Glycerolipids
PE 18:0;0_20:5;0	0.000240935533963251	208471097366285	0.000234122741785681	0.000361131753942612	0.000358665467495003	0.000334019792822087	-0.624549137045502	0.648622449501246	776511676016866	PE	Glycerophospholipids
SM 36:2;2	0.000590631261615296	67140998963035	0.000678623244868891	0.000962604952934219	0.000972348252134073	0.00105726171687434	-0.62466307831618	0.648571224574538	106784318534297	SM	Sphingolipids
PC 17:0;0_18:2;0	0.000402610153693546	37670827405038	0.000396546029960298	0.000634504376557703	0.000581332562240892	0.000610758124572638	-0.635435069509695	0.643746652601811	114011472757084	PC	Glycerophospholipids
PC 15:0;0_15:0;0	5.28819314949682e-05	4.49889e+09	4.33618907943279e-05	7.40519737228276e-05	6.78258648851977e-05	7.83852056924131e-05	-0.641152927244878	0.641200329845674	345466627018077	PC	Glycerophospholipids
PC 17:0;0_20:2;0	NA	4.50786e+09	5.18662114548955e-05	6.93767041425228e-05	7.42239505543421e-05	8.77666793146878e-05	-0.669987024150482	0.628512340184533	220303519032868	PC	Glycerophospholipids
PI 18:0;0_20:4;0	0.0131445837073831	164950529056317	0.0152727625905344	0.0241360079413107	0.0266086354912283	0.0239426352549804	-0.733748740604874	0.601339344434494	170134761071651	PI	Glycerophospholipids
PC O-16:1;0/16:0;0	0.000376417872631657	362489723523039	0.000367909721056456	0.000624525736029261	0.000632149157417342	0.000601003656240458	-0.747083759642824	0.59580669508059	283556473142701	PC	Glycerophospholipids
PC 18:2;0_18:2;0	0.000385462371362779	393187247279318	0.000354702394083514	0.000641895560672268	0.00063542917338969	0.00067458267262692	-0.784288593216022	0.580638204887073	8.62826e+09	PC	Glycerophospholipids
PC 14:0;0_20:4;0	0.00245350703657524	200988757154604	0.00362676475414837	0.00450075975460817	0.00523064987248192	0.00422087587258836	-0.786261440117223	0.579844740308396	348013257930487	PC	Glycerophospholipids
PC 16:0;0_20:4;0	0.00250126430316278	266684997235902	0.0027022317595015	0.00461072002639484	0.0046995102907736	0.00445849737853077	-0.806896279746261	0.571610261235805	3.4624e+09	PC	Glycerophospholipids
PE 18:0;0_20:4;0	0.00474658212420055	292478357825547	0.00398869128700402	0.0069918123560837	0.00687067288541675	0.00672806026467769	-0.820407212013265	0.566282082519935	279964859945574	PE	Glycerophospholipids
PC 18:1;0_20:3;0	0.00282881250505247	29646188244126	0.00304253496427537	0.00538423949576505	0.00500783350897233	0.00543813525286732	-0.841220414858591	0.558171197115851	803474708445825	PC	Glycerophospholipids
PE 17:1;0_20:1;0	6.8379950825582e-05	5.47989e+09	3.62084169903498e-05	0.000103069148142529	0.000100173618018525	9.69029887275486e-05	-0.913126747391937	0.531032937513343	334131381893767	PE	Glycerophospholipids
Cer 32:1;2	8.99338178982095e-05	8.43731e+09	9.77128897800647e-05	0.000190493161494734	0.00017211805099035	0.000181090405640096	-0.999103442714659	0.500310819646106	275206897629967	Cer	Sphingolipids
PE 18:0;0_18:1;0	0.006122940138121	493024201647161	0.00516708601127344	0.0110087912306372	0.0107302194127669	0.010971353780478	-1.01195016098574	0.495875495475174	2921107579308	PE	Glycerophospholipids
PC 18:1;0_20:4;0	0.00167115099180546	185050677821054	0.00194376229906198	0.00375675642564692	0.0036840976859378	0.00374330056311362	-1.03305192816604	0.488675293577822	89054292375321	PC	Glycerophospholipids
PE 16:1;0_20:4;0	0.000226784460908582	143428231511407	0.000167981352628279	0.000391811248258413	0.000362602052416035	0.000348073236392706	-1.03456270532456	0.488163825093028	659128752457694	PE	Glycerophospholipids
PC O-16:1;0/18:0;0	3.92381249022224e-05	3.76308e+09	3.18717267200415e-05	7.26151109759683e-05	8.04642945420153e-05	7.55030527190303e-05	-1.07182377139997	0.475717244599719	238330708653732	PC	Glycerophospholipids
PC 17:1;0_18:0;0	0.000419788763028237	323484896670063	0.000369766355901741	0.000777392259330266	0.000782888418757357	0.000789793927269226	-1.07820109639858	0.473619013227468	401081892612596	PC	Glycerophospholipids
PC 16:0;0_22:5;0	0.00110003866797473	887392406011879	0.000997645561085736	0.00202851065958671	0.00214598860229714	0.00215051166590328	-1.08330000247971	0.471948059719275	284718463479269	PC	Glycerophospholipids
PC 16:0;0_20:5;0	0.00136308646593445	133381063302875	0.00155905254204626	0.0030484157496136	0.00308309349076001	0.00317898364148988	-1.12937646356636	0.457113247924812	18836248062189	PC	Glycerophospholipids
CE 16:0;0	0.00122590060179078	166075249431816	0.00163049186728439	0.00326721332015115	0.00324448034090259	0.00344406429339157	-1.14011994254952	0.453721854635528	186875843486494	CE	Sterols
DAG 18:0;0_18:2;0	0.000124228742583932	164716300429653	0.000125322704792014	0.000325448777273732	0.000322741134619206	0.000325391728074923	-1.2327384557952	0.425508997703854	490734600165991	DAG	Glycerolipids
TAG 52:1;0	NA	71263646716298	0.000719643337251021	0.00176335425006324	0.00168764579982875	0.0017594012694712	-1.27811863715305	0.41233286553896	463784711354848	TAG	Glycerolipids
TAG 52:2;0	0.00370249695613945	39785139711655	0.003776541204813	0.00901909567565441	0.00999132699304302	0.00955056048602023	-1.31774679209111	0.401160984902069	121077665550902	TAG	Glycerolipids
LPC 18:0;0	0.00228746147218344	281319203189899	0.00263108240828294	0.00635250171912062	0.00675101876778558	0.00636508909199507	-1.33228558610617	0.397138577412559	5.1102e+09	LPC	Glycerophospholipid intermediates
PC 15:0;0_16:1;0	0.00155615912828736	163650719482272	0.00167818599604615	0.00407155580252149	0.00386256834574591	0.00433609049321759	-1.33291433867661	0.396965534953897	18188412964356	PC	Glycerophospholipids
PC 18:0;0_20:3;0	0.000817960765586222	964233300960188	0.000929118464090264	0.00220324518822605	0.00242500991440039	0.00227055269365465	-1.34735564599975	0.393011750827186	151833083190875	PC	Glycerophospholipids
PC 15:0;0_18:0;0	NA	154337510486938	0.000160619344640379	0.00039742039783139	0.00040482153416685	0.000414167643194982	-1.36444045989237	0.388385040964455	2.93192e+08	PC	Glycerophospholipids
PC 17:0;0_18:1;0	0.0021831702926891	215137711557001	0.00216260644563236	0.00554948570361318	0.00568381729074651	0.00560815488310833	-1.37413725641462	0.385783339017457	5.68087e+09	PC	Glycerophospholipids
PC 18:0;0_18:2;0	0.00321308268260037	294849574517115	0.00317526703738406	0.00806186142119477	0.00781481992932227	0.00841477712630945	-1.37944200279226	0.38436742997802	177481232827256	PC	Glycerophospholipids
PE 18:0;0_22:5;0	0.000740327625325331	598354930364487	0.000458634831914108	0.00163400036905195	0.00162732238414213	0.00147054812140539	-1.39656550898829	0.379832297887051	111761293075836	PE	Glycerophospholipids
PC 14:0;0_17:1;0	0.00048686695347573	401520087385118	0.000365332942173928	0.00110936940908908	0.00112827518228233	0.00117872483744373	-1.44624882931395	0.366974359523405	288586187940185	PC	Glycerophospholipids
PC 18:2;0_20:4;0	0.000218545087804482	15980635256028	0.000167173595909876	0.000544703037806724	0.000391671901551761	0.000557597392844561	-1.4534361161222	0.365150695575597	18420940371923	PC	Glycerophospholipids
PC 16:1;0_20:4;0	0.000547199907025057	506598590622815	0.000424872690280125	0.00139134220777889	0.00135625880611238	0.00130843782500166	-1.45577019099397	0.364560411441127	103058488757732	PC	Glycerophospholipids
SM 34:2;2	0.00156479097782562	140710330051463	0.00174461800718783	0.00442143205683306	0.00406336684888368	0.00447071935624116	-1.45777439832931	0.364054311850841	112375132862798	SM	Sphingolipids
PC 16:1;0_16:1;0	0.00771951848019304	103721884703591	0.0098933744413544	0.02606275770779	0.0269938746768295	0.0266417890843747	-1.50989320636616	0.351137210450195	914456610309175	PC	Glycerophospholipids
Cer 34:2;2	0.000114976765497167	9.93853e+09	0.000106845883461477	0.000324338097221714	0.000317754536956583	0.000301661843674736	-1.554903965229	0.340351184266297	4.24836e+09	Cer	Sphingolipids
PC O-17:0;0/17:1;0	0.000257201952421622	272934784545821	0.000219118078554882	0.000695562494256861	0.000762159758384737	0.000772992861867255	-1.57397792200284	0.335880996479146	18347358942912	PC	Glycerophospholipids
PC 16:0;0_22:4;0	NA	139257466020219	0.00010736242913679	0.00035703912785847	0.000365208923765691	0.000381295841306981	-1.57682041885574	0.335219872181918	174382368266048	PC	Glycerophospholipids
PC 18:0;0_18:3;0	0.000252312537214599	326434680392776	0.000252944800670338	0.000875060822590541	0.00075636985853629	0.000859426130005215	-1.58252079780196	0.333897964170701	541203892067496	PC	Glycerophospholipids
DAG 18:0;0_18:1;0	0.000859263470486856	847615352443835	0.000818055901274487	0.00269242728950935	0.00239791673402988	0.00248211269502049	-1.58451533599923	0.333436666335337	22999300896071	DAG	Glycerolipids
PC 18:0;0_18:1;0	0.011433738783677	107552908797497	0.0107844045980579	0.0340435558757842	0.0330185121071974	0.0334637817525551	-1.60819047109395	0.328009505497652	1.09184e+08	PC	Glycerophospholipids
PE 17:0;0_18:1;0	0.000364344647806327	119701706507394	0.000115447192656016	0.000638550776374232	0.000660642607709018	0.000649190146126799	-1.70046156369475	0.307687648594067	312356443651733	PE	Glycerophospholipids
PE 18:0;0_22:6;0	0.00054312464921638	54178112503474	0.000443529361084682	0.0017621439937207	0.00176389918839124	0.00178980357869987	-1.79824418929036	0.287524303108841	312106270888548	PE	Glycerophospholipids
PC 18:2;0_20:2;0	0.000156421644179345	165366215583526	0.000142818497753569	0.000525590117048436	0.00054152106450747	0.000571162752477337	-1.81809580789881	0.2835950373529	148917277558137	PC	Glycerophospholipids
PC O-18:0;0/16:1;0	8.47262175337347e-05	7.72995e+09	6.3152593086371e-05	0.000242982503707866	0.000263977712890589	0.000295312730974049	-1.83302534327578	0.280675424956518	227718015850071	PC	Glycerophospholipids
PC 15:1;0_16:0;0	0.0011466040291872	116526374667742	0.00122370395024015	0.00459830605806272	0.0042112498271894	0.00476247993903314	-1.94062171059823	0.260504155152491	200630597920758	PC	Glycerophospholipids
PC O-16:0;0/18:1;0	0.000254943252435934	274855520103324	0.000254026646455594	0.00101165537232137	0.00107111930181097	0.00114670164563421	-2.04269597710129	0.242709758915808	177468101570955	PC	Glycerophospholipids
PC 17:1;0_17:1;0	6.25668386982313e-05	6.38265e+09	5.19700477975981e-05	0.000292670200873956	0.000243486851774113	0.00021606480809707	-2.0763384792632	0.237115441194859	116961893179475	PC	Glycerophospholipids
PC 18:0;0_22:5;0	0.000466379542998323	374236194811896	0.000363142271709666	0.00172936013361566	0.00164362652022781	0.00182043160558084	-2.10913902217823	0.231785300045008	8.68231e+09	PC	Glycerophospholipids
PC O-18:1;0/16:0;0	0.000243979403147106	236497100953039	0.000235402236438832	0.000959379435739545	0.00104233147630694	0.00111380838185372	-2.12168550959474	0.229778304355417	300898949044162	PC	Glycerophospholipids
PC 14:0;0_18:2;0	0.00282471752517228	162869197157668	0.00209225428734412	0.0122360665032128	0.0120919797134782	0.0106998283202526	-2.41989204339584	0.186870139014271	183492927300071	PC	Glycerophospholipids
HexCer 34:1;2	0.000215501218620628	355652094306136	NA	0.00170269184318816	0.00183434727399812	0.00158358366828502	-2.5794068241877	0.167309720962251	126272040888702	HexCer	Sphingolipids
PC 18:0;0_20:4;0	0.000331880748002452	34768624071817	0.000351058279897884	0.00271300274910567	0.0026583622215338	0.00262822801133263	-2.95640672808973	0.128834713333682	5.07313e+09	PC	Glycerophospholipids
PC 16:0;0_16:2;0	0.00109948825272106	158983093294411	0.00154936087516657	0.0128421812004288	0.0134797604011526	0.0133614042971286	-3.22684669182186	0.106812567459679	2.00791e+08	PC	Glycerophospholipids
CE 18:2;0	0	0	0	0.00157136653412686	0.00150897142045805	0.00162606617684589	-Inf	0	46460062533824	CE	Sterols
Cer 34:1;2	0	0	0	0.00272973409339222	0.00298474460038916	0.00290239440142765	-Inf	0	683627021322308	Cer	Sphingolipids
Cer 36:1;2	0	0	0	0.000242673648192687	0.000214740059505724	0.000242852595812422	-Inf	0	159763027182867	Cer	Sphingolipids
Cer 36:2;2	0	0	0	7.24182881889104e-05	7.20698732275041e-05	7.61310912829961e-05	-Inf	0	312140713009158	Cer	Sphingolipids
DAG 16:0;0_19:1;0	0	0	0	2.88513886082249e-05	3.2078804089532e-05	3.59938922968489e-05	-Inf	0	4060571194174	DAG	Glycerolipids
DAG 16:0;0_22:4;0	0	0	0	4.98478527336456e-05	NA	5.71857411462968e-05	-Inf	0	43576475245547	DAG	Glycerolipids
DAG 17:0;0_18:1;0	0	0	0	0.000206811128238568	0.000239963274922939	0.000259847978355719	-Inf	0	42855738056956	DAG	Glycerolipids
DAG 17:1;0_18:0;0	0	0	0	8.86379020884387e-05	0.000101632500083719	0.000103760013488764	-Inf	0	23172305638685	DAG	Glycerolipids
DAG 18:0;0_18:3;0	0	0	0	5.50226891953117e-05	5.31893055087728e-05	4.30138132884388e-05	-Inf	0	54454303291867	DAG	Glycerolipids
DAG 18:0;0_20:1;0	0	0	0	0.000784313108982969	0.000601960327086349	0.000732014020098268	-Inf	0	584319355184518	DAG	Glycerolipids
DAG 18:0;0_20:4;0	0	0	0	0.000677317685345666	0.000790424949190911	0.000666750744774084	-Inf	0	308050930000882	DAG	Glycerolipids
DAG 18:0;0_20:5;0	0	0	0	8.08241134356724e-05	0.00012213838211249	0.000114686065179294	-Inf	0	141109628119348	DAG	Glycerolipids
DAG 18:0;0_22:6;0	0	0	0	0.000300506925079955	0.000337362330235609	NA	-Inf	0	36742360737601	DAG	Glycerolipids
DAG 18:1;0_20:3;0	0	0	0	0.000151862485460233	0.000166358958493722	0.000147348456092402	-Inf	0	136262809752125	DAG	Glycerolipids
DAG 18:1;0_20:4;0	0	0	0	0.000176087311832763	0.000260164946817986	0.000242633132555968	-Inf	0	12565733110674	DAG	Glycerolipids
DAG 18:1;0_22:5;0	0	0	0	7.68427784959743e-05	8.27049187600556e-05	NA	-Inf	0	233803210800312	DAG	Glycerolipids
HexCer 36:1;2	0	0	0	0.000283169154297603	0.000286153286328725	0.000314998229391373	-Inf	0	118329994118537	HexCer	Sphingolipids
HexCer 40:1;2	0	0	0	0.000805090520580989	0.000885706445481656	0.000889354769404952	-Inf	0	102084171474239	HexCer	Sphingolipids
HexCer 42:1;2	0	0	0	0.00123147699016064	0.00121800721562171	0.00130441443555763	-Inf	0	459792642937141	HexCer	Sphingolipids
LPA 16:0;0	0	0	0	1.08848341901982e-05	8.3428972888148e-06	6.2666006649029e-06	-Inf	0	238155830716545	LPA	Glycerophospholipid intermediates
LPA 18:0;0	0	0	0	2.52778995850276e-05	1.95727251810551e-05	1.52276720231845e-05	-Inf	0	204703045599792	LPA	Glycerophospholipid intermediates
LPA 18:1;0	0	0	0	1.33519134184952e-05	1.15969551016144e-05	8.16766606185672e-06	-Inf	0	184930029353466	LPA	Glycerophospholipid intermediates
LPC O-16:1;0	0	0	0	0.000144854323605844	0.00018496964287083	0.00017982236917393	-Inf	0	545762034363117	LPC	Glycerophospholipid intermediates
LPC O-18:1;0	0	0	0	0.000126672556072976	0.000141240739325103	0.00013121557755541	-Inf	0	104470962869282	LPC	Glycerophospholipid intermediates
LPE 20:3;0	0	0	0	3.04391037287186e-05	3.99402532900353e-05	3.33853763233127e-05	-Inf	0	652593569402526	LPE	Glycerophospholipid intermediates
LPE 20:4;0	0	0	0	0.000137107061814404	0.00019264139974446	0.000152073753778033	-Inf	0	105015004986288	LPE	Glycerophospholipid intermediates
LPE O-18:1;0	0	0	0	0.000339778831985988	0.000337465430736147	0.000321833762192034	-Inf	0	286268084695685	LPE	Glycerophospholipid intermediates
PA 16:0;0_18:1;0	0	0	0	0.000259955097354986	0.000273685557260099	0.000149058338332385	-Inf	0	287671026450949	PA	Glycerophospholipids
PA 16:1;0_18:0;0	0	0	0	8.56428924968601e-05	8.1160663389758e-05	4.77179181043887e-05	-Inf	0	268735299237117	PA	Glycerophospholipids
PA 18:0;0_18:1;0	0	0	0	0.000592038305065918	0.000504025345930329	0.000421058763940596	-Inf	0	939464908633234	PA	Glycerophospholipids
PA 18:0;0_18:2;0	0	0	0	0.000105456567777527	8.9797762338233e-05	6.99703859897541e-05	-Inf	0	132210243794311	PA	Glycerophospholipids
PA 18:1;0_18:1;0	0	0	0	0.000161343490357527	0.000176070530793539	0.000102082368228148	-Inf	0	230037905570389	PA	Glycerophospholipids
PC 12:0;0_18:0;0	0	0	0	0.000856506668709636	0.000852385068489351	0.000860598595291502	-Inf	0	7.66344e+08	PC	Glycerophospholipids
PC 14:0;0_16:2;0	0	0	0	0.00675196814021606	0.00660647135068734	0.00639656636782866	-Inf	0	245309837732573	PC	Glycerophospholipids
PC 14:0;0_18:3;0	0	0	0	0.00333971213485186	NA	0.00285728788387716	-Inf	0	49459842786682	PC	Glycerophospholipids
PC 14:0;0_22:5;0	0	0	0	0.000282261236723307	0.00035460349235202	0.000251253359173882	-Inf	0	105293126481501	PC	Glycerophospholipids
PC 14:0;0_22:6;0	0	0	0	0.00074281396605614	NA	0.000838565227991252	-Inf	0	384998211731091	PC	Glycerophospholipids
PC 15:0;0_17:1;0	0	0	0	0.000428142515354752	0.000435476596101465	0.000520624502532849	-Inf	0	411222779236591	PC	Glycerophospholipids
PC 15:0;0_18:3;0	0	0	0	0.00270485105768942	NA	0.00290044469044343	-Inf	0	222054780916348	PC	Glycerophospholipids
PC 15:0;0_20:2;0	0	0	0	9.57571346737458e-05	7.6724392960532e-05	9.47343035653811e-05	-Inf	0	478067233229988	PC	Glycerophospholipids
PC 15:0;0_20:3;0	0	0	0	7.51892738165484e-05	7.00150885275817e-05	6.3682687736669e-05	-Inf	0	227567910574026	PC	Glycerophospholipids
PC 15:0;0_20:4;0	0	0	0	0.000580677167359011	0.000576469439321391	0.000703353145018409	-Inf	0	447176667448774	PC	Glycerophospholipids
PC 15:0;0_22:5;0	0	0	0	NA	0.000272857326388304	0.000307003895147774	-Inf	0	374456930774344	PC	Glycerophospholipids
PC 15:1;0_18:0;0	0	0	0	0.000573002944383891	0.000597728257212072	0.000524310988109465	-Inf	0	145381156682308	PC	Glycerophospholipids
PC 16:0;0_21:3;0	0	0	0	9.34216007687463e-05	0.00012932140651261	8.4564936546132e-05	-Inf	0	173805068396245	PC	Glycerophospholipids
PC 16:1;0_16:2;0	0	0	0	0.00747430892210599	0.0108748662714849	0.00822796439797269	-Inf	0	132779139249514	PC	Glycerophospholipids
PC 16:1;0_20:0;0	0	0	0	0.000132699892711745	0.00011506701428819	9.95941639595566e-05	-Inf	0	675311957317735	PC	Glycerophospholipids
PC 16:1;0_22:4;0	0	0	0	0.000110479186437588	NA	0.00011000713943851	-Inf	0	136295977884591	PC	Glycerophospholipids
PC 16:2;0_17:1;0	0	0	0	0.00379861204888639	0.00543196508650925	0.00388582382187349	-Inf	0	144059392880341	PC	Glycerophospholipids
PC 16:2;0_18:0;0	0	0	0	0.000718984359251625	0.000692173627453916	0.000712192394722796	-Inf	0	12924930327487	PC	Glycerophospholipids
PC 16:2;0_18:2;0	0	0	0	0.00114037963317826	0.000910364988810068	0.00136055627657043	-Inf	0	128136885441827	PC	Glycerophospholipids
PC 17:0;0_18:0;0	0	0	0	0.000339172388990771	0.000412697439922404	0.000327845001315585	-Inf	0	541729616012614	PC	Glycerophospholipids
PC 17:0;0_18:3;0	0	0	0	0.000105841604983277	0.000106548681347726	0.000114572242539555	-Inf	0	65928938806278	PC	Glycerophospholipids
PC 17:0;0_19:1;0	0	0	0	9.12213133923411e-05	7.37608786438333e-05	8.11858055500647e-05	-Inf	0	377976315058594	PC	Glycerophospholipids
PC 17:0;0_20:1;0	0	0	0	0.000184101624781438	9.96296441271094e-05	0.000106890810937026	-Inf	0	404906717437838	PC	Glycerophospholipids
PC 17:0;0_20:4;0	0	0	0	0.000460995974206595	0.000534060406253385	0.00049108535386659	-Inf	0	18265900189192	PC	Glycerophospholipids
PC 17:0;0_20:5;0	0	0	0	0.000731388399806016	0.000432490373215134	0.000628487508350676	-Inf	0	208601859697099	PC	Glycerophospholipids
PC 17:1;0_18:3;0	0	0	0	0.000734366365161255	0.000558632555359684	0.000531182183340883	-Inf	0	107798340725114	PC	Glycerophospholipids
PC 17:1;0_19:1;0	0	0	0	0.00011681828172325	8.54344402401541e-05	0.000101922209988541	-Inf	0	789643274158718	PC	Glycerophospholipids
PC 17:1;0_20:3;0	0	0	0	0.000568138217240795	0.000627582142506929	0.000697541614825721	-Inf	0	349305902652788	PC	Glycerophospholipids
PC 17:1;0_20:4;0	0	0	0	0.000483663292060805	0.000399941541083719	0.000439997518429087	-Inf	0	298910532655172	PC	Glycerophospholipids
PC 17:2;0_18:0;0	0	0	0	0.000264100557866922	0.000300340084704749	0.000276410142151821	-Inf	0	143775947496904	PC	Glycerophospholipids
PC 17:2;0_18:1;0	0	0	0	0.000677432242995118	0.000632743431268272	0.000645230753757512	-Inf	0	416878400597484	PC	Glycerophospholipids
PC 18:0;0_19:1;0	0	0	0	0.000468309394110429	0.000250973297266023	0.000284426825075972	-Inf	0	384440660632388	PC	Glycerophospholipids
PC 18:0;0_19:3;0	0	0	0	0.00016438006891794	NA	0.000148106779394357	-Inf	0	331231469207048	PC	Glycerophospholipids
PC 18:0;0_22:4;0	0	0	0	0.000306308216123837	0.000353197248434803	0.000350284440636004	-Inf	0	20243712084527	PC	Glycerophospholipids
PC 18:0;0_22:6;0	0	0	0	0.00216449901587944	0.00201334444851098	0.00227645836739743	-Inf	0	125323935003824	PC	Glycerophospholipids
PC 18:1;0_19:0;0	0	0	0	NA	0.000313213923337193	0.000357114212044942	-Inf	0	416332486505012	PC	Glycerophospholipids
PC 18:1;0_20:0;0	0	0	0	0.000189107435533396	0.00018573462503843	0.000194596954209016	-Inf	0	185064340982249	PC	Glycerophospholipids
PC 18:1;0_22:3;0	0	0	0	0.000163199672434271	0.000148722932693744	0.000167790483335759	-Inf	0	12885944875905	PC	Glycerophospholipids
PC 18:1;0_22:4;0	0	0	0	0.000220989814899173	0.000197407548680337	0.000258104660382542	-Inf	0	60816322249501	PC	Glycerophospholipids
PC 18:1;0_22:6;0	0	0	0	0.00113630318187106	0.00117209798763992	0.00113658580807992	-Inf	0	107097587131451	PC	Glycerophospholipids
PC 18:2;0_18:3;0	0	0	0	0.000457963367906671	0.000474021500851083	0.00046021616506157	-Inf	0	116974744843376	PC	Glycerophospholipids
PC 18:2;0_20:0;0	0	0	0	5.95662089742641e-05	NA	5.40769281440931e-05	-Inf	0	307266306731869	PC	Glycerophospholipids
PC 18:2;0_22:4;0	0	0	0	4.73234891700948e-05	4.58119731400602e-05	6.59271632618455e-05	-Inf	0	14556793062543	PC	Glycerophospholipids
PC 18:2;0_22:5;0	0	0	0	9.9683881895817e-05	0.000101161671657779	9.42590107958958e-05	-Inf	0	454752282402618	PC	Glycerophospholipids
PC 18:3;0_20:1;0	0	0	0	4.90092380986725e-05	4.79700467539968e-05	4.08287701535364e-05	-Inf	0	311834833354944	PC	Glycerophospholipids
PC 18:3;0_20:3;0	0	0	0	0.000173558069546491	0.000109299895506461	0.000186790770010247	-Inf	0	225806048506189	PC	Glycerophospholipids
PC 19:1;0_20:3;0	0	0	0	0.000121249222134271	0.000135391626551962	0.000189435046418475	-Inf	0	189704247327953	PC	Glycerophospholipids
PC 20:0;0_20:4;0	0	0	0	NA	2.64051366938972e-05	2.7855557915155e-05	-Inf	0	170131806388489	PC	Glycerophospholipids
PC 20:1;0_20:3;0	0	0	0	0.000100987845257634	0.000106430728991673	0.000117510559983262	-Inf	0	200848097913869	PC	Glycerophospholipids
PC 20:2;0_20:2;0	0	0	0	2.67584987798297e-05	2.17527835716667e-05	3.72469959225044e-05	-Inf	0	245679552433635	PC	Glycerophospholipids
PC 20:2;0_20:5;0	0	0	0	0.000148247510808179	0.000158593904023248	0.000145689513798439	-Inf	0	683225055098443	PC	Glycerophospholipids
PC 20:3;0_20:4;0	0	0	0	0.000168652395962462	0.000154858407762835	0.000168348645110925	-Inf	0	768673151522593	PC	Glycerophospholipids
PC O-16:0;0/16:2;0	0	0	0	3.16564692896322e-05	2.9024588540677e-05	2.3497616121668e-05	-Inf	0	726139868673098	PC	Glycerophospholipids
PC O-16:0;0/17:1;0	0	0	0	7.96674234987088e-06	7.30751653355367e-06	8.21193483781522e-06	-Inf	0	118775307761764	PC	Glycerophospholipids
PC O-16:0;0/18:0;0	0	0	0	0.00015524380744466	0.000155723442215591	0.000175744228010851	-Inf	0	172908575411911	PC	Glycerophospholipids
PC O-16:0;0/18:2;0	0	0	0	0.000120252830104588	0.000121622499297425	0.000100123372731397	-Inf	0	369547213727414	PC	Glycerophospholipids
PC O-16:0;0/18:3;0	0	0	0	6.76899710623852e-06	8.42780770046715e-06	6.32918014241253e-06	-Inf	0	783723136312782	PC	Glycerophospholipids
PC O-16:0;0/20:1;0	0	0	0	5.87416023679008e-06	4.96808368549133e-06	4.49555232083131e-06	-Inf	0	620081454524446	PC	Glycerophospholipids
PC O-16:0;0/20:2;0	0	0	0	3.15211822987706e-06	2.43308641572214e-06	3.32316872380704e-06	-Inf	0	832805424374091	PC	Glycerophospholipids
PC O-16:0;0/20:3;0	0	0	0	7.27029145444996e-05	8.01247435936837e-05	5.86636420876304e-05	-Inf	0	787367648808	PC	Glycerophospholipids
PC O-16:0;0/20:5;0	0	0	0	2.22638401758258e-05	2.61055366529536e-05	2.85299524360055e-05	-Inf	0	502657100578969	PC	Glycerophospholipids
PC O-16:0;0/22:4;0	0	0	0	4.38787588037072e-05	3.67268387622919e-05	2.58178072440553e-05	-Inf	0	212174117767972	PC	Glycerophospholipids
PC O-16:0;0/22:5;0	0	0	0	0.000125836683369578	0.000131625649156805	0.000138567843665964	-Inf	0	776284586959326	PC	Glycerophospholipids
PC O-16:1;0/16:1;0	0	0	0	0.000577067590290201	0.00056689275942835	0.000450449208400984	-Inf	0	578984202452336	PC	Glycerophospholipids
PC O-16:1;0/16:2;0	0	0	0	4.78587661845071e-05	6.55571229059484e-05	6.07994307241063e-05	-Inf	0	81900705806753	PC	Glycerophospholipids
PC O-16:1;0/17:0;0	0	0	0	1.44716892512394e-05	1.18214955798791e-05	1.46204756595381e-05	-Inf	0	441520851321188	PC	Glycerophospholipids
PC O-16:1;0/17:1;0	0	0	0	1.30056871479482e-05	1.24006333575513e-05	1.3098671114632e-05	-Inf	0	290569659054039	PC	Glycerophospholipids
PC O-16:1;0/18:1;0	0	0	0	0.00107013398427668	0.000892338948791868	0.000983257620003627	-Inf	0	272153278059195	PC	Glycerophospholipids
PC O-16:1;0/18:2;0	0	0	0	0.000130664788035191	0.000124077296038457	0.000125023215744562	-Inf	0	263785010450415	PC	Glycerophospholipids
PC O-16:1;0/20:1;0	0	0	0	9.10706285850257e-06	7.92979423074582e-06	9.48477620455696e-06	-Inf	0	279363377896341	PC	Glycerophospholipids
PC O-16:1;0/20:2;0	0	0	0	1.64972730104916e-05	1.83097584252016e-05	1.33509037257895e-05	-Inf	0	804585896812689	PC	Glycerophospholipids
PC O-16:1;0/20:4;0	0	0	0	0.000553984380425759	0.00063804409993509	0.000652718989204774	-Inf	0	249277049684038	PC	Glycerophospholipids
PC O-16:1;0/22:3;0	0	0	0	1.36462773406939e-05	1.31631388930118e-05	1.80033055084446e-05	-Inf	0	104514920978757	PC	Glycerophospholipids
PC O-16:1;0/22:4;0	0	0	0	0.00012064247672943	9.67083370733005e-05	0.000102026607623432	-Inf	0	461326944146565	PC	Glycerophospholipids
PC O-16:1;0/22:5;0	0	0	0	0.000598066244264248	0.000540325155958744	0.000693300778054016	-Inf	0	529360883463373	PC	Glycerophospholipids
PC O-16:1;0/22:6;0	0	0	0	0.000137524755136111	0.000145772430678436	0.000135099973716294	-Inf	0	53598243216609	PC	Glycerophospholipids
PC O-16:2;0/16:0;0	0	0	0	0.000115881963051953	0.000101309581129626	9.7662891070495e-05	-Inf	0	280050179689268	PC	Glycerophospholipids
PC O-16:2;0/16:1;0	0	0	0	0.000647512745901302	0.000560530477822996	0.000698468797406476	-Inf	0	39912611247057	PC	Glycerophospholipids
PC O-16:2;0/17:0;0	0	0	0	1.04612668343885e-05	1.18213358610656e-05	1.05320106943072e-05	-Inf	0	162916182157246	PC	Glycerophospholipids
PC O-16:2;0/18:0;0	0	0	0	0.000135561417739121	0.000118803832127474	0.000125751381864259	-Inf	0	146857631638137	PC	Glycerophospholipids
PC O-16:2;0/18:1;0	0	0	0	8.43843946988086e-05	7.38877153543435e-05	8.13857979103229e-05	-Inf	0	152337111010371	PC	Glycerophospholipids
PC O-16:2;0/20:1;0	0	0	0	2.35064404329064e-05	2.454370230851e-05	2.2198369007616e-05	-Inf	0	838639643653222	PC	Glycerophospholipids
PC O-16:2;0/20:3;0	0	0	0	8.43685835822891e-05	9.81581562377525e-05	9.82713678091284e-05	-Inf	0	242277308393927	PC	Glycerophospholipids
PC O-16:2;0/22:4;0	0	0	0	3.84591731580475e-05	4.69641645108678e-05	5.96602825923629e-05	-Inf	0	158397139008624	PC	Glycerophospholipids
PC O-17:0;0/16:1;0	0	0	0	0.000287016541468043	0.000270520205385893	0.000287975437764519	-Inf	0	403826533364378	PC	Glycerophospholipids
PC O-17:0;0/16:2;0	0	0	0	3.36701686528523e-05	3.9636837143871e-05	3.76972647384123e-05	-Inf	0	224774727910027	PC	Glycerophospholipids
PC O-17:0;0/17:0;0	0	0	0	0.000263198995676359	0.000273937233249344	0.000304244492180361	-Inf	0	191459607207157	PC	Glycerophospholipids
PC O-17:0;0/17:2;0	0	0	0	7.88114122704342e-06	9.3855685160166e-06	6.01704094661752e-06	-Inf	0	153944180551523	PC	Glycerophospholipids
PC O-17:0;0/19:1;0	0	0	0	4.5002669511252e-05	4.44365407442662e-05	4.51757826877804e-05	-Inf	0	2.47477e+09	PC	Glycerophospholipids
PC O-17:0;0/19:3;0	0	0	0	5.60655854702156e-06	6.24886063814982e-06	6.65492378843277e-06	-Inf	0	243756805935446	PC	Glycerophospholipids
PC O-17:1;0/16:0;0	0	0	0	0.000267232322220351	0.000251485482152002	0.000259751247328693	-Inf	0	306990333578561	PC	Glycerophospholipids
PC O-17:1;0/16:1;0	0	0	0	0.000107617794559376	0.000115607423409759	0.00011056389837275	-Inf	0	439286230087932	PC	Glycerophospholipids
PC O-17:1;0/17:1;0	0	0	0	0.000116415317409808	0.000117976501317232	0.000114353708751696	-Inf	0	8.14388e+09	PC	Glycerophospholipids
PC O-17:1;0/19:1;0	0	0	0	9.16743112458561e-06	9.55019109306011e-06	9.54505026854393e-06	-Inf	0	180932083529338	PC	Glycerophospholipids
PC O-17:2;0/16:0;0	0	0	0	5.18312674176867e-05	5.34465771933795e-05	5.17104591883949e-05	-Inf	0	114361614692905	PC	Glycerophospholipids
PC O-17:2;0/17:0;0	0	0	0	4.99517134749809e-06	4.53258782279181e-06	5.0123155337126e-06	-Inf	0	104940344414299	PC	Glycerophospholipids
PC O-17:2;0/17:1;0	0	0	0	7.19555962962579e-06	6.66062959917987e-06	5.85568909749157e-06	-Inf	0	349373370999956	PC	Glycerophospholipids
PC O-18:0;0/16:0;0	0	0	0	0.000461991961386932	0.000554302703286739	0.000510487607803974	-Inf	0	273275360464573	PC	Glycerophospholipids
PC O-18:0;0/16:2;0	0	0	0	1.07278772836137e-05	9.39435569073798e-06	9.46684680524901e-06	-Inf	0	192116568629046	PC	Glycerophospholipids
PC O-18:0;0/18:1;0	0	0	0	0.000498463266939111	0.00047340313732632	0.0004309110120248	-Inf	0	177313467655666	PC	Glycerophospholipids
PC O-18:0;0/18:2;0	0	0	0	0.000122306542948061	0.000118157166668937	0.000125221082714427	-Inf	0	282589340624483	PC	Glycerophospholipids
PC O-18:0;0/18:3;0	0	0	0	1.74957305804503e-05	2.08861139579452e-05	1.74219587818932e-05	-Inf	0	375206307174486	PC	Glycerophospholipids
PC O-18:0;0/20:4;0	0	0	0	0.000251301603683129	0.000285888438435665	0.000271048619101783	-Inf	0	137977567597608	PC	Glycerophospholipids
PC O-18:0;0/20:5;0	0	0	0	4.31368895268763e-05	3.11561805950094e-05	4.44059729374444e-05	-Inf	0	111903434098023	PC	Glycerophospholipids
PC O-18:0;0/20:6;0	0	0	0	5.0538319242503e-05	9.65863435945132e-05	5.83506884003223e-05	-Inf	0	405420405949352	PC	Glycerophospholipids
PC O-18:0;0/22:6;0	0	0	0	6.5109275645976e-05	3.83711619063826e-05	5.09043209545927e-05	-Inf	0	217921403568319	PC	Glycerophospholipids
PC O-18:1;0/15:0;0	0	0	0	3.85481950559427e-06	3.18629660947951e-06	4.37786053191554e-06	-Inf	0	810751049858509	PC	Glycerophospholipids
PC O-18:1;0/16:1;0	0	0	0	0.000149271536329593	0.000147585496172359	0.000134059458158852	-Inf	0	112150422600884	PC	Glycerophospholipids
PC O-18:1;0/16:2;0	0	0	0	3.67325591205886e-06	4.34453751508122e-06	3.80822961265168e-06	-Inf	0	269353635562679	PC	Glycerophospholipids
PC O-18:1;0/18:0;0	0	0	0	4.61510848341977e-05	4.43287490651433e-05	4.02733009713716e-05	-Inf	0	158474547253773	PC	Glycerophospholipids
PC O-18:1;0/18:1;0	0	0	0	0.000802035925908393	0.000830779284339241	0.000865272085887785	-Inf	0	481568718396888	PC	Glycerophospholipids
PC O-18:1;0/18:2;0	0	0	0	0.000217584512827932	0.000262204219173222	0.000217166455214099	-Inf	0	411193703811409	PC	Glycerophospholipids
PC O-18:1;0/18:3;0	0	0	0	4.68069068289203e-05	4.86336870276199e-05	2.35378915193251e-05	-Inf	0	390721103152543	PC	Glycerophospholipids
PC O-18:1;0/20:3;0	0	0	0	0.000136746674055147	0.000149832109754476	0.000181037701381932	-Inf	0	702900113117627	PC	Glycerophospholipids
PC O-18:1;0/20:4;0	0	0	0	0.000623916771810793	0.00065346059556535	0.00059211951485603	-Inf	0	806833809999405	PC	Glycerophospholipids
PC O-18:1;0/20:5;0	0	0	0	0.000152025946850069	0.000147651347495516	0.000115048574008976	-Inf	0	704530219570461	PC	Glycerophospholipids
PC O-18:1;0/22:5;0	0	0	0	0.000191351794365724	0.000286259535123259	0.000306483339922341	-Inf	0	179434149024049	PC	Glycerophospholipids
PC O-18:2;0/14:0;0	0	0	0	5.19442531702717e-05	5.2613118108548e-05	3.17803101489685e-05	-Inf	0	218833178205076	PC	Glycerophospholipids
PC O-18:2;0/16:0;0	0	0	0	6.97770360702431e-05	7.90795032012123e-05	6.40329383049273e-05	-Inf	0	379465189640669	PC	Glycerophospholipids
PC O-18:2;0/16:1;0	0	0	0	1.22244078326859e-05	1.34984815593226e-05	1.09069159321318e-05	-Inf	0	373352967654761	PC	Glycerophospholipids
PC O-18:2;0/17:0;0	0	0	0	1.13208186244882e-06	NA	1.02890030311536e-06	-Inf	0	303739528218747	PC	Glycerophospholipids
PC O-18:2;0/18:0;0	0	0	0	2.28992723808724e-05	2.773370459552e-05	2.46980015689202e-05	-Inf	0	314145120686691	PC	Glycerophospholipids
PC O-18:2;0/18:1;0	0	0	0	0.00022692217871102	0.00026731640287271	0.000220626235017199	-Inf	0	374699971912185	PC	Glycerophospholipids
PC O-18:2;0/20:3;0	0	0	0	4.03012300458818e-05	3.89586178623145e-05	3.28628781327336e-05	-Inf	0	372917239308498	PC	Glycerophospholipids
PC O-18:2;0/20:4;0	0	0	0	0.000573678224957636	0.000560319381189467	0.000588977976899548	-Inf	0	207749965990456	PC	Glycerophospholipids
PC O-18:2;0/22:4;0	0	0	0	4.64210638238558e-05	7.26067364554247e-05	5.90683463519695e-05	-Inf	0	158356150339553	PC	Glycerophospholipids
PE 14:0;0_18:0;0	0	0	0	5.22494012731147e-05	5.71536683488099e-05	4.96679110378144e-05	-Inf	0	170983838847877	PE	Glycerophospholipids
PE 14:0;0_20:4;0	0	0	0	NA	0.000129941351061352	0.000115200557026519	-Inf	0	382349752926695	PE	Glycerophospholipids
PE 14:1;0_18:0;0	0	0	0	4.45460596687314e-05	NA	4.08613435526468e-05	-Inf	0	274485498680284	PE	Glycerophospholipids
PE 15:0;0_17:1;0	0	0	0	2.18024493039806e-05	2.41093152932193e-05	2.21204271772511e-05	-Inf	0	101160555705672	PE	Glycerophospholipids
PE 15:0;0_18:1;0	0	0	0	7.61059403925702e-05	8.18147076309765e-05	0.000107812468095597	-Inf	0	119183064689687	PE	Glycerophospholipids
PE 15:0;0_20:1;0	0	0	0	4.28784873562865e-05	4.6958942158214e-05	5.00810703846336e-05	-Inf	0	199316315021555	PE	Glycerophospholipids
PE 15:0;0_20:2;0	0	0	0	1.17982438784259e-05	NA	1.17242530541467e-05	-Inf	0	200250281637656	PE	Glycerophospholipids
PE 15:0;0_22:3;0	0	0	0	1.09176338468312e-05	1.0182800781999e-05	1.14296753324963e-05	-Inf	0	111175331085568	PE	Glycerophospholipids
PE 15:0;0_22:4;0	0	0	0	1.60144881658739e-05	1.68926857759869e-05	1.30755574557313e-05	-Inf	0	562259663479667	PE	Glycerophospholipids
PE 15:1;0_24:5;0	0	0	0	2.29352877719178e-05	2.10900277533582e-05	2.49698818613045e-05	-Inf	0	236513565715987	PE	Glycerophospholipids
PE 16:0;0_16:0;0	0	0	0	0.000168161494654799	0.000168100851707894	0.000174387273437577	-Inf	0	150070112378058	PE	Glycerophospholipids
PE 16:0;0_17:1;0	0	0	0	0.000173438921900987	0.000197865753332461	0.000248714462035212	-Inf	0	113140537959745	PE	Glycerophospholipids
PE 16:0;0_22:3;0	0	0	0	0.000316559148426372	0.000323398940701546	0.000327207602626429	-Inf	0	9.33569e+09	PE	Glycerophospholipids
PE 16:1;0_17:0;0	0	0	0	3.18258785737999e-05	3.4772532159532e-05	4.53757539230912e-05	-Inf	0	119341730059733	PE	Glycerophospholipids
PE 16:1;0_22:3;0	0	0	0	0.000375967055033075	0.000309436083042524	0.000366889242128199	-Inf	0	350782943224393	PE	Glycerophospholipids
PE 16:1;0_22:4;0	0	0	0	0.000118160623652459	0.000123949557797187	0.000125942968855384	-Inf	0	361711535528423	PE	Glycerophospholipids
PE 16:1;0_22:5;0	0	0	0	0.000592337386510933	0.000560389486495941	0.000586645042507284	-Inf	0	28784038521631	PE	Glycerophospholipids
PE 16:2;0_18:0;0	0	0	0	9.25878454316203e-05	8.00457590104679e-05	7.29649571964698e-05	-Inf	0	487552198648903	PE	Glycerophospholipids
PE 16:2;0_18:1;0	0	0	0	6.15206442071078e-05	3.36013352253e-05	4.54778405664003e-05	-Inf	0	285243196723948	PE	Glycerophospholipids
PE 17:0;0_17:1;0	0	0	0	7.69334691816555e-05	7.07037767458999e-05	6.93182059427658e-05	-Inf	0	104702342908443	PE	Glycerophospholipids
PE 17:0;0_20:1;0	0	0	0	2.05733808648595e-05	1.93213598302708e-05	1.9987710456839e-05	-Inf	0	328149907936677	PE	Glycerophospholipids
PE 17:0;0_20:2;0	0	0	0	1.49587898904771e-05	1.24716842566055e-05	1.84509732910921e-05	-Inf	0	126147479393268	PE	Glycerophospholipids
PE 17:0;0_20:3;0	0	0	0	4.4770007545216e-05	4.37285685256544e-05	5.06015134437943e-05	-Inf	0	212071240522478	PE	Glycerophospholipids
PE 17:0;0_22:5;0	0	0	0	8.20251823755794e-05	6.09572376910765e-05	5.51651422161034e-05	-Inf	0	149263907231509	PE	Glycerophospholipids
PE 17:1;0_19:1;0	0	0	0	0.000145180733515126	0.000151298220880635	0.000178969431132014	-Inf	0	427411220009001	PE	Glycerophospholipids
PE 17:1;0_20:0;0	0	0	0	1.08224618282653e-05	NA	1.22360442172868e-05	-Inf	0	389786605975859	PE	Glycerophospholipids
PE 17:1;0_20:2;0	0	0	0	3.14568075770433e-05	3.13678029974061e-05	3.68027792375653e-05	-Inf	0	291529701561674	PE	Glycerophospholipids
PE 17:1;0_21:3;0	0	0	0	4.88008565656293e-05	NA	5.29493687263277e-05	-Inf	0	259415928604575	PE	Glycerophospholipids
PE 17:1;0_22:4;0	0	0	0	8.36452255109067e-05	6.2921349353478e-05	5.03502360265901e-05	-Inf	0	211776934574744	PE	Glycerophospholipids
PE 17:1;0_22:5;0	0	0	0	0.000179924771829899	0.000215169979063036	0.000205733286498032	-Inf	0	27550361284161	PE	Glycerophospholipids
PE 18:0;0_19:1;0	0	0	0	2.75879039978683e-05	3.08664251803802e-05	2.86593110272658e-05	-Inf	0	110295835964251	PE	Glycerophospholipids
PE 18:0;0_19:3;0	0	0	0	1.89853735840133e-05	2.37652063662253e-05	2.78593257806566e-05	-Inf	0	116621436035331	PE	Glycerophospholipids
PE 18:0;0_20:1;0	0	0	0	0.000122320353451712	0.000132113544374868	0.000119812441605639	-Inf	0	903788108023964	PE	Glycerophospholipids
PE 18:0;0_22:1;0	0	0	0	9.07053236688835e-06	1.13441855462024e-05	1.18349937421261e-05	-Inf	0	621658870076067	PE	Glycerophospholipids
PE 18:1;0_19:0;0	0	0	0	0.00014033468099935	0.000123833897403962	0.000148616333837032	-Inf	0	279073616031452	PE	Glycerophospholipids
PE 18:1;0_19:2;0	0	0	0	3.10183022464847e-05	3.13143595139806e-05	3.64742105942896e-05	-Inf	0	288005414899589	PE	Glycerophospholipids
PE 18:1;0_20:0;0	0	0	0	0.000399840012724077	0.000383503021428372	0.000397718194543594	-Inf	0	169670993135937	PE	Glycerophospholipids
PE 18:1;0_22:0;0	0	0	0	0.000110931339052475	0.000130032688696638	0.000140199093279875	-Inf	0	452842218780706	PE	Glycerophospholipids
PE 18:2;0_18:3;0	0	0	0	4.05872809989817e-05	NA	3.78719247423712e-05	-Inf	0	220236720277703	PE	Glycerophospholipids
PE 18:2;0_19:1;0	0	0	0	1.86629486799577e-05	2.21048974394887e-05	2.56575872705511e-05	-Inf	0	821452090966366	PE	Glycerophospholipids
PE 18:2;0_20:0;0	0	0	0	0.000109214086684036	0.000105741349285584	NA	-Inf	0	102840896700136	PE	Glycerophospholipids
PE 18:2;0_20:3;0	0	0	0	4.74607361190668e-05	3.97620406217555e-05	4.40253508522241e-05	-Inf	0	258045777539735	PE	Glycerophospholipids
PE 18:2;0_20:4;0	0	0	0	8.37831304104454e-05	7.50373026278416e-05	7.35162721901096e-05	-Inf	0	170192760028813	PE	Glycerophospholipids
PE 19:0;0_20:4;0	0	0	0	NA	5.29868735833955e-05	5.74387860037644e-05	-Inf	0	256520218815158	PE	Glycerophospholipids
PE 19:1;0_20:4;0	0	0	0	1.89971086975565e-05	1.50460410884693e-05	1.25646128605627e-05	-Inf	0	142249569908783	PE	Glycerophospholipids
PE 20:0;0_20:4;0	0	0	0	2.23510464242471e-05	1.8133026054824e-05	1.75544615273847e-05	-Inf	0	605033017564814	PE	Glycerophospholipids
PE O-16:0;0/16:1;0	0	0	0	4.21488632910004e-05	4.36292973850511e-05	4.1558818406298e-05	-Inf	0	210443725808903	PE	Glycerophospholipids
PE O-16:0;0/18:1;0	0	0	0	0.000136676889010202	0.000133270893253895	0.000140500826853852	-Inf	0	232886363149952	PE	Glycerophospholipids
PE O-16:0;0/18:2;0	0	0	0	5.04661204767749e-05	4.71278853561176e-05	4.58486601592133e-05	-Inf	0	827643242313928	PE	Glycerophospholipids
PE O-16:0;0/20:1;0	0	0	0	3.16496803825146e-06	3.12914519407182e-06	2.41361839667295e-06	-Inf	0	703223478605458	PE	Glycerophospholipids
PE O-16:0;0/20:3;0	0	0	0	2.80587841027835e-05	2.6158339551481e-05	2.59763673029113e-05	-Inf	0	6199538823222	PE	Glycerophospholipids
PE O-16:0;0/20:4;0	0	0	0	0.000129091780101487	0.0001309654262907	0.000138957227563758	-Inf	0	516852601608517	PE	Glycerophospholipids
PE O-16:0;0/20:5;0	0	0	0	0.000138469493204049	0.000116740912940605	0.000139606014263702	-Inf	0	318028532860615	PE	Glycerophospholipids
PE O-16:0;0/22:3;0	0	0	0	7.29384064441383e-06	1.30181560434748e-05	7.90805694904799e-06	-Inf	0	35249665925671	PE	Glycerophospholipids
PE O-16:0;0/22:4;0	0	0	0	5.26924819169447e-05	5.13331611356288e-05	3.44130762725835e-05	-Inf	0	158494698864588	PE	Glycerophospholipids
PE O-16:0;0/22:5;0	0	0	0	0.000220147708361342	0.000133831282197939	0.000176795885614327	-Inf	0	192636350076516	PE	Glycerophospholipids
PE O-16:0;0/22:6;0	0	0	0	7.64109032913286e-05	4.86502718847649e-05	5.08991323601079e-05	-Inf	0	222705666461324	PE	Glycerophospholipids
PE O-16:1;0/16:1;0	0	0	0	0.000594042441246166	0.000687874811103225	0.000638155879979583	-Inf	0	178846778820904	PE	Glycerophospholipids
PE O-16:1;0/17:1;0	0	0	0	5.79552567429593e-05	7.79225223576362e-05	7.4139973338424e-05	-Inf	0	756443257357968	PE	Glycerophospholipids
PE O-16:1;0/18:1;0	0	0	0	0.00317311439736775	0.00298628053331444	0.00306165391839536	-Inf	0	311584796147294	PE	Glycerophospholipids
PE O-16:1;0/18:2;0	0	0	0	0.000545525135004134	0.00051717752414864	0.000566570924285023	-Inf	0	693603425646489	PE	Glycerophospholipids
PE O-16:1;0/18:3;0	0	0	0	0.000109514327575312	0.000108142373703657	0.000107145018658273	-Inf	0	4.02388e+09	PE	Glycerophospholipids
PE O-16:1;0/19:1;0	0	0	0	4.14716863777145e-06	3.31704487316605e-06	4.41119248146804e-06	-Inf	0	686351782511273	PE	Glycerophospholipids
PE O-16:1;0/19:2;0	0	0	0	3.20850711650727e-06	2.86746489393774e-06	2.72197932537836e-06	-Inf	0	240836502822905	PE	Glycerophospholipids
PE O-16:1;0/20:1;0	0	0	0	0.00010966591451915	0.000123298578766495	0.000128093444400121	-Inf	0	209680106115924	PE	Glycerophospholipids
PE O-16:1;0/20:2;0	0	0	0	7.19888734457639e-05	7.28621758616276e-05	7.13556338840586e-05	-Inf	0	3.67216e+09	PE	Glycerophospholipids
PE O-16:1;0/20:3;0	0	0	0	0.000657060801965059	0.000616679750718583	0.000598220401023436	-Inf	0	774385082679334	PE	Glycerophospholipids
PE O-16:1;0/20:4;0	0	0	0	0.00867812871205894	0.00937317242302081	0.00861056304438482	-Inf	0	751221596822198	PE	Glycerophospholipids
PE O-16:1;0/20:5;0	0	0	0	0.0022253098130154	0.00197537681420506	0.00223098544893508	-Inf	0	154157660978602	PE	Glycerophospholipids
PE O-16:1;0/22:1;0	0	0	0	1.80034456859399e-05	2.35220659203618e-05	2.39303265567351e-05	-Inf	0	758584036008129	PE	Glycerophospholipids
PE O-16:1;0/22:2;0	0	0	0	2.23874663085642e-05	1.85300919075336e-05	2.16394371714055e-05	-Inf	0	319247835057634	PE	Glycerophospholipids
PE O-16:1;0/22:3;0	0	0	0	0.000108507654345046	9.92955712502216e-05	0.000106731391231573	-Inf	0	723494227625176	PE	Glycerophospholipids
PE O-16:1;0/22:4;0	0	0	0	0.00115817836621121	0.00110050421566793	0.00108471673072446	-Inf	0	40107849789683	PE	Glycerophospholipids
PE O-16:1;0/22:5;0	0	0	0	0.0041407015558641	0.00395828812821336	0.00402074645371184	-Inf	0	175478438402129	PE	Glycerophospholipids
PE O-16:1;0/22:6;0	0	0	0	0.00321847386127052	0.00295095318143964	0.0030147201302525	-Inf	0	693712105071365	PE	Glycerophospholipids
PE O-16:1;0/24:4;0	0	0	0	4.1080588899722e-05	4.16264354834789e-05	3.81925469097828e-05	-Inf	0	698137221413092	PE	Glycerophospholipids
PE O-16:1;0/24:5;0	0	0	0	0.000210265280557212	0.000167876342210506	0.000185828808967015	-Inf	0	424284273742398	PE	Glycerophospholipids
PE O-16:1;0/24:6;0	0	0	0	0.000148020975149671	NA	0.000131839626334402	-Inf	0	367679841593056	PE	Glycerophospholipids
PE O-16:2;0/18:0;0	0	0	0	2.64609264901806e-05	2.20231828683997e-05	3.07432739935173e-05	-Inf	0	896454070997243	PE	Glycerophospholipids
PE O-16:2;0/18:1;0	0	0	0	9.312364214392e-05	8.49677793564191e-05	0.000103572652415195	-Inf	0	327272413502286	PE	Glycerophospholipids
PE O-16:2;0/18:2;0	0	0	0	2.7897183254245e-05	2.58574763862697e-05	4.3749418476556e-05	-Inf	0	289623532863183	PE	Glycerophospholipids
PE O-16:2;0/20:4;0	0	0	0	0.000236830679597026	0.000253227519121739	0.00028226346809	-Inf	0	265176468293678	PE	Glycerophospholipids
PE O-17:0;0/16:2;0	0	0	0	1.18951305204444e-05	1.13691859341921e-05	1.41164540804899e-05	-Inf	0	453426952342231	PE	Glycerophospholipids
PE O-17:0;0/17:1;0	0	0	0	3.60063202735181e-05	3.37867745440328e-05	3.71630274245498e-05	-Inf	0	771136700234018	PE	Glycerophospholipids
PE O-17:0;0/18:2;0	0	0	0	9.35141348974848e-05	8.66516920808793e-05	8.84211362351186e-05	-Inf	0	527471130976017	PE	Glycerophospholipids
PE O-17:0;0/18:3;0	0	0	0	2.42621668556012e-05	2.80890056370466e-05	2.40919565295079e-05	-Inf	0	26122827950746	PE	Glycerophospholipids
PE O-17:0;0/20:5;0	0	0	0	0.000101037182544795	0.000134590267851053	8.42361245463569e-05	-Inf	0	187325835296564	PE	Glycerophospholipids
PE O-17:0;0/22:5;0	0	0	0	0.000169856399652206	0.000141574942720631	0.000124760524264944	-Inf	0	808994444891421	PE	Glycerophospholipids
PE O-17:0;0/22:6;0	0	0	0	7.2729631556171e-05	4.30138481557788e-05	0.000100468295350161	-Inf	0	491109558398535	PE	Glycerophospholipids
PE O-17:1;0/15:0;0	0	0	0	6.52759786849933e-06	5.3455858267058e-06	1.06411505477955e-05	-Inf	0	428152730243899	PE	Glycerophospholipids
PE O-17:1;0/16:1;0	0	0	0	7.14277903748456e-05	9.16591819371004e-05	9.60547542457504e-05	-Inf	0	761902631935762	PE	Glycerophospholipids
PE O-17:1;0/17:0;0	0	0	0	1.18245158053513e-05	1.46664237530901e-05	1.32504707958665e-05	-Inf	0	381335117595686	PE	Glycerophospholipids
PE O-17:1;0/17:1;0	0	0	0	3.94292032636408e-05	3.24794526319839e-05	4.480777017821e-05	-Inf	0	830828035815901	PE	Glycerophospholipids
PE O-17:1;0/18:1;0	0	0	0	0.000297016085615592	0.000268572529218034	0.000287604844703213	-Inf	0	864223044394283	PE	Glycerophospholipids
PE O-17:1;0/18:2;0	0	0	0	9.94098771039104e-05	8.66685961717232e-05	8.41440084634079e-05	-Inf	0	273972319311342	PE	Glycerophospholipids
PE O-17:1;0/19:1;0	0	0	0	1.07219743555881e-05	9.37046389550864e-06	6.25363255313618e-06	-Inf	0	219514548644717	PE	Glycerophospholipids
PE O-17:1;0/20:4;0	0	0	0	0.00136560671883842	0.00170158579740014	0.00136187335490091	-Inf	0	576875026615898	PE	Glycerophospholipids
PE O-17:1;0/20:5;0	0	0	0	0.00026891913698294	0.000261500328052661	0.000223367130362799	-Inf	0	313915258672674	PE	Glycerophospholipids
PE O-17:1;0/22:4;0	0	0	0	0.00010840944450541	0.000116267239758958	9.07713312546305e-05	-Inf	0	51004732347653	PE	Glycerophospholipids
PE O-17:1;0/22:5;0	0	0	0	0.000459043032614635	0.00021501583479879	0.000489005644679528	-Inf	0	466160690123793	PE	Glycerophospholipids
PE O-17:1;0/22:6;0	0	0	0	0.000646515572986719	0.000583860229658075	0.000581373813582756	-Inf	0	124299176453013	PE	Glycerophospholipids
PE O-17:2;0/16:0;0	0	0	0	5.03607983131965e-05	7.07687430103907e-05	6.41661662909329e-05	-Inf	0	93428199300978	PE	Glycerophospholipids
PE O-17:2;0/18:0;0	0	0	0	7.61587075482512e-06	6.4966728409601e-06	6.56343525514077e-06	-Inf	0	275431348078741	PE	Glycerophospholipids
PE O-17:2;0/18:1;0	0	0	0	0.000121534295022154	0.000107014345638377	0.000100319353732101	-Inf	0	324671065837143	PE	Glycerophospholipids
PE O-17:2;0/20:3;0	0	0	0	3.70721379716516e-05	6.31951192835221e-05	4.82329826718796e-05	-Inf	0	225838486984206	PE	Glycerophospholipids
PE O-17:2;0/20:4;0	0	0	0	0.000194493398261806	0.000145454687442052	0.000169184922686329	-Inf	0	688844540811013	PE	Glycerophospholipids
PE O-18:0;0/16:1;0	0	0	0	2.54418120313748e-05	2.39180872943182e-05	2.60495419767309e-05	-Inf	0	635467368529856	PE	Glycerophospholipids
PE O-18:0;0/18:1;0	0	0	0	0.000171825077895436	0.00014637101246448	0.000116595122229404	-Inf	0	119102659007201	PE	Glycerophospholipids
PE O-18:0;0/18:2;0	0	0	0	8.92594065814347e-05	0.000102161205512131	9.800811101072e-05	-Inf	0	154973602421288	PE	Glycerophospholipids
PE O-18:0;0/18:3;0	0	0	0	1.19340486772051e-05	1.1040996731242e-05	1.35303245686623e-05	-Inf	0	356113980311662	PE	Glycerophospholipids
PE O-18:0;0/20:2;0	0	0	0	2.32632229698697e-05	1.6750646365183e-05	2.31809309060505e-05	-Inf	0	103257855796949	PE	Glycerophospholipids
PE O-18:0;0/20:3;0	0	0	0	8.84210294862811e-05	8.92515160476186e-05	8.23364337294736e-05	-Inf	0	631977838185109	PE	Glycerophospholipids
PE O-18:0;0/20:4;0	0	0	0	0.00030929511497303	0.000270192404218883	0.000300145446899001	-Inf	0	161797730555624	PE	Glycerophospholipids
PE O-18:0;0/20:5;0	0	0	0	0.000146907722434751	0.000114685664816444	0.000118357297900593	-Inf	0	640386104989693	PE	Glycerophospholipids
PE O-18:0;0/22:4;0	0	0	0	8.08910373736643e-05	6.80160682219525e-05	8.27472874621562e-05	-Inf	0	357920348674482	PE	Glycerophospholipids
PE O-18:0;0/22:5;0	0	0	0	0.000292209106919176	0.000261587980187295	0.000301259676387188	-Inf	0	176887738355712	PE	Glycerophospholipids
PE O-18:0;0/22:6;0	0	0	0	9.4337634051591e-05	7.83207215520081e-05	8.6809320848883e-05	-Inf	0	284913651328063	PE	Glycerophospholipids
PE O-18:1;0/14:0;0	0	0	0	7.23662124471686e-05	7.73711729044249e-05	7.05581960223931e-05	-Inf	0	76909931176356	PE	Glycerophospholipids
PE O-18:1;0/14:1;0	0	0	0	NA	9.39587663529433e-06	9.22801334751389e-06	-Inf	0	573790944769538	PE	Glycerophospholipids
PE O-18:1;0/16:0;0	0	0	0	0.000256658585076201	0.0002678163509429	0.000268605148342666	-Inf	0	212848181358617	PE	Glycerophospholipids
PE O-18:1;0/16:1;0	0	0	0	0.000466665843309978	0.000423879485721312	0.000432574409481315	-Inf	0	875240427329755	PE	Glycerophospholipids
PE O-18:1;0/16:2;0	0	0	0	3.68249883161599e-05	2.9983494412007e-05	3.37826251333197e-05	-Inf	0	346536976313943	PE	Glycerophospholipids
PE O-18:1;0/17:1;0	0	0	0	1.74448735586041e-05	1.68936947506184e-05	1.64354511522906e-05	-Inf	0	29713637254796	PE	Glycerophospholipids
PE O-18:1;0/18:1;0	0	0	0	0.00266850937204851	0.00271339285707138	0.00263552696102149	-Inf	0	7.12866e+08	PE	Glycerophospholipids
PE O-18:1;0/18:2;0	0	0	0	0.000695559649761911	0.000631735453120153	0.000673049286909017	-Inf	0	784689517384065	PE	Glycerophospholipids
PE O-18:1;0/18:3;0	0	0	0	7.78451592438607e-05	6.93010527297246e-05	7.64512956956665e-05	-Inf	0	125843115867251	PE	Glycerophospholipids
PE O-18:1;0/20:1;0	0	0	0	0.000199665296169402	0.000188622220679459	0.000202849720508228	-Inf	0	478292068194972	PE	Glycerophospholipids
PE O-18:1;0/20:2;0	0	0	0	8.78859317364941e-05	0.000108480119635962	9.37377485880759e-05	-Inf	0	399036582006691	PE	Glycerophospholipids
PE O-18:1;0/20:3;0	0	0	0	0.00104733360549457	0.000947615248309039	0.000945755350421894	-Inf	0	116965823838471	PE	Glycerophospholipids
PE O-18:1;0/20:4;0	0	0	0	0.0070308808767946	0.00636448759963974	0.00610637273208663	-Inf	0	17902824526038	PE	Glycerophospholipids
PE O-18:1;0/20:5;0	0	0	0	0.00173449393396792	0.00163195603735185	0.00161000137394197	-Inf	0	534486429137132	PE	Glycerophospholipids
PE O-18:1;0/22:3;0	0	0	0	0.00011631397125138	0.000109208416166642	0.000102098545135216	-Inf	0	140902631336494	PE	Glycerophospholipids
PE O-18:1;0/22:4;0	0	0	0	0.00102843902067199	0.00105323147320939	0.001001935029427	-Inf	0	207560186159805	PE	Glycerophospholipids
PE O-18:1;0/22:5;0	0	0	0	0.00399287090568128	0.00390337660440266	0.00378586939264253	-Inf	0	236839414461864	PE	Glycerophospholipids
PE O-18:1;0/22:6;0	0	0	0	0.0027396958564498	0.00272254195785766	0.0027896822182396	-Inf	0	5.36031e+09	PE	Glycerophospholipids
PE O-18:1;0/24:5;0	0	0	0	NA	0.000124931011557871	0.000115593504828903	-Inf	0	247020881627466	PE	Glycerophospholipids
PE O-18:2;0/14:0;0	0	0	0	0.000109526824420971	0.000121334787381257	0.000109771212182011	-Inf	0	117521664863484	PE	Glycerophospholipids
PE O-18:2;0/15:0;0	0	0	0	1.89195504193621e-05	2.08522300295987e-05	1.82363821157998e-05	-Inf	0	163710091265688	PE	Glycerophospholipids
PE O-18:2;0/16:0;0	0	0	0	0.000903585329416241	0.000837691879165595	0.000853619015391383	-Inf	0	526224816423302	PE	Glycerophospholipids
PE O-18:2;0/16:1;0	0	0	0	0.00026033457248143	0.00023236709787129	0.000261840602842097	-Inf	0	144866085323781	PE	Glycerophospholipids
PE O-18:2;0/17:0;0	0	0	0	1.29470527993148e-05	9.89924484308857e-06	8.96231409572197e-06	-Inf	0	12627564246009	PE	Glycerophospholipids
PE O-18:2;0/18:0;0	0	0	0	7.76869725454018e-05	9.33274850607356e-05	7.91811776134952e-05	-Inf	0	355121383766006	PE	Glycerophospholipids
PE O-18:2;0/18:1;0	0	0	0	0.00155238300387401	0.00145383071540395	0.00149478330517855	-Inf	0	362787135978251	PE	Glycerophospholipids
PE O-18:2;0/18:2;0	0	0	0	0.000492685434481347	0.000415449802274826	0.000472262471817019	-Inf	0	251218372933703	PE	Glycerophospholipids
PE O-18:2;0/18:3;0	0	0	0	0.000104392404625042	8.20848949451498e-05	7.56793132997828e-05	-Inf	0	977176909214024	PE	Glycerophospholipids
PE O-18:2;0/20:1;0	0	0	0	4.52541824301918e-05	4.48603555555568e-05	4.65138445956415e-05	-Inf	0	119863774590964	PE	Glycerophospholipids
PE O-18:2;0/20:2;0	0	0	0	4.69182778918709e-05	3.70437903811945e-05	3.3057983565805e-05	-Inf	0	109715279724351	PE	Glycerophospholipids
PE O-18:2;0/20:3;0	0	0	0	0.000693804514371621	0.000674089692740594	0.000689232970944612	-Inf	0	7.5479e+09	PE	Glycerophospholipids
PE O-18:2;0/20:4;0	0	0	0	0.00490639331466029	0.00498458304074823	0.00495270828605008	-Inf	0	2.10462e+09	PE	Glycerophospholipids
PE O-18:2;0/20:5;0	0	0	0	0.00216191248525537	0.00203138283837634	0.00222598348692734	-Inf	0	715278780799024	PE	Glycerophospholipids
PE O-18:2;0/22:3;0	0	0	0	9.32766987931624e-05	6.28911805693956e-05	9.42536226716409e-05	-Inf	0	148728518595229	PE	Glycerophospholipids
PE O-18:2;0/22:4;0	0	0	0	0.000581534799603157	0.000563773039209183	0.00056458310103867	-Inf	0	103190721985662	PE	Glycerophospholipids
PE O-18:2;0/22:5;0	0	0	0	0.00400622927248213	0.00392515631154798	0.00375078129756949	-Inf	0	374344079604671	PE	Glycerophospholipids
PE O-18:2;0/22:6;0	0	0	0	0.00171112910374415	0.001570219255563	0.00160456700754123	-Inf	0	677732906996399	PE	Glycerophospholipids
PE O-18:2;0/24:5;0	0	0	0	0.000165251961714936	0.000112483193059321	0.000230105655679192	-Inf	0	38083455006527	PE	Glycerophospholipids
PG 16:0;0_19:1;0	0	0	0	8.30978743276012e-06	1.03038319501639e-05	1.2502554183117e-05	-Inf	0	13355687809158	PG	Glycerophospholipids
PG 16:0;0_20:1;0	0	0	0	1.35400368648868e-05	1.38331805569123e-05	1.38599530051716e-05	-Inf	0	5.55768e+09	PG	Glycerophospholipids
PG 16:0;0_20:2;0	0	0	0	8.55004029359016e-06	8.3158208177761e-06	7.97572258935774e-06	-Inf	0	405168405380138	PG	Glycerophospholipids
PG 16:0;0_20:3;0	0	0	0	9.89220079187863e-06	8.22564483889568e-06	9.24834667823032e-06	-Inf	0	28174167128895	PG	Glycerophospholipids
PG 16:0;0_20:4;0	0	0	0	8.20077681363223e-06	8.79026319496823e-06	8.46697359917589e-06	-Inf	0	403137241248205	PG	Glycerophospholipids
PG 16:1;0_18:2;0	0	0	0	2.67626976010822e-05	2.32788378410387e-05	2.39863990341352e-05	-Inf	0	185116584636894	PG	Glycerophospholipids
PG 16:1;0_20:2;0	0	0	0	6.47382993174596e-06	5.6264851659742e-06	6.7112423958005e-06	-Inf	0	274535769941667	PG	Glycerophospholipids
PG 16:1;0_20:3;0	0	0	0	1.41941609723648e-05	1.41646486928168e-05	1.33742683218293e-05	-Inf	0	372368550357924	PG	Glycerophospholipids
PG 17:0;0_18:1;0	0	0	0	7.80442833437756e-06	9.55799433008346e-06	9.93287562894438e-06	-Inf	0	515811735127168	PG	Glycerophospholipids
PG 18:1;0_18:2;0	0	0	0	0.000174749122093548	0.000153737830091208	0.000163897919918729	-Inf	0	136340563809306	PG	Glycerophospholipids
PG 18:1;0_20:3;0	0	0	0	1.23942024116516e-05	1.10409268845658e-05	1.46127358041509e-05	-Inf	0	667155769323591	PG	Glycerophospholipids
PG 18:2;0_18:2;0	0	0	0	1.2010906751068e-05	9.99252172218283e-06	9.83228191274112e-06	-Inf	0	433565133531465	PG	Glycerophospholipids
PG 22:3;0_22:3;0	0	0	0	0.000133078307998849	0.000109468124202758	0.000125319059045272	-Inf	0	31950367940983	PG	Glycerophospholipids
PG 22:3;0_24:4;0	0	0	0	8.1561357652383e-05	8.30794484157428e-05	7.5686612198728e-05	-Inf	0	790919990590225	PG	Glycerophospholipids
PG 22:6;0_22:6;0	0	0	0	0.000117081920186607	9.90234494760862e-05	0.000112362578620554	-Inf	0	243020355732294	PG	Glycerophospholipids
PI 14:0;0_18:1;0	0	0	0	1.91036016725879e-05	NA	1.87053159275659e-05	-Inf	0	670601588438268	PI	Glycerophospholipids
PI 14:1;0_18:0;0	0	0	0	2.57836392946907e-05	2.64985105648605e-05	2.51192781676049e-05	-Inf	0	238164569811208	PI	Glycerophospholipids
PI 16:0;0_16:1;0	0	0	0	8.68961235349582e-05	0.000125872271124936	8.56039792896909e-05	-Inf	0	171945826193326	PI	Glycerophospholipids
PI 16:0;0_18:0;0	0	0	0	8.21952329291583e-05	5.9592753635454e-05	5.88502023994923e-05	-Inf	0	128685696534316	PI	Glycerophospholipids
PI 16:0;0_18:3;0	0	0	0	4.34709305352636e-05	4.42379897092358e-05	4.98706428740062e-05	-Inf	0	192991627136386	PI	Glycerophospholipids
PI 16:0;0_22:5;0	0	0	0	0.000336145489043398	0.000431761314410288	0.000342494575106119	-Inf	0	688340789349725	PI	Glycerophospholipids
PI 16:1;0_18:2;0	0	0	0	2.56645871225821e-05	2.79587031911808e-05	3.26182479707893e-05	-Inf	0	502583465828574	PI	Glycerophospholipids
PI 16:1;0_20:3;0	0	0	0	4.01499044866874e-05	5.2232579514633e-05	5.64297933263321e-05	-Inf	0	953977644691418	PI	Glycerophospholipids
PI 16:1;0_20:4;0	0	0	0	3.83980239761749e-05	4.41536866837065e-05	4.18227128467458e-05	-Inf	0	162154334695535	PI	Glycerophospholipids
PI 17:0;0_17:0;0	0	0	0	1.10705215017688e-05	9.53182444596813e-06	7.44575874346413e-06	-Inf	0	123872149634533	PI	Glycerophospholipids
PI 17:0;0_17:1;0	0	0	0	3.20620725756873e-05	4.25409828618926e-05	3.24941554246366e-05	-Inf	0	907022413397792	PI	Glycerophospholipids
PI 17:0;0_18:1;0	0	0	0	8.96147048289896e-05	0.000121704745627939	0.000104803093307652	-Inf	0	764714449365832	PI	Glycerophospholipids
PI 17:0;0_18:2;0	0	0	0	1.88923327104595e-05	1.99350753986484e-05	2.33701351275708e-05	-Inf	0	423013092445845	PI	Glycerophospholipids
[truncated: 197 more rows]

## Sheet: HepG2_DC_FC_ordered
Column1	HepG2-DKK-1	HepG2-DKK-2	HepG2-DKK-3	HepG2-CTRL-1	HepG2-CTRL-2	HepG2-CTRL-3	log2FC_D/C	HepG2_FC	Pval_D/C	Class	Lipid species
[truncated: 206 more rows]

[truncated: 11 more sheets: HepG2_DH_FC_ordered, HUH7_CH_FC_ordered, HUH7_WC_FC_ordered, HUH7_WH_FC_ordered, Mahlavu_CH_FC_ordered, SNU398_CH_FC_ordered, SNU398_DC_FC_ordered, SNU398_DH_FC_ordered, SNU475_CH_FC_ordered, SNU475_WC_FC_ordered, SNU475_WH_FC_ordered]
