# Supplementary material for: Comparative membrane lipidomics of hepatocellular carcinoma cells reveals diacylglycerol and ceramide as key regulators of Wnt/β‐catenin signaling and tumor growth
Source: Mol Oncol. 2023 Sep 20;17(11):2314–36. doi: 10.1002/1878-0261.13520 (PMC10620124; doi:10.1002/1878-0261.13520)
Supplement: Supplementary file 3 — Table S2. Lipids moderated by treatment (Wnt3a/Dkk1). [file MOL2-17-2314-s001.xlsx]

## Sheet: SNU475-Wnt3a
Table S2: Lipids moderated by treatment (Wnt3a/Dkk1)
Downregulated in ‘SNU475 (untreated) vs. Healthy Control’ – Upregulated in ‘SNU475+Wnt3a vs. SNU475 (untreated)’
Upregulated in ‘SNU475 (untreated) vs. Healthy Control’ – Downregulated in ‘SNU475+Wnt3a vs. SNU475 (untreated)’
[1] "SNU475/Cer 34:2;2"
[2] "SNU475/HexCer 34:1;2"
[3] "SNU475/PC 16:2;0_18:1;0"
[4] "SNU475/PE O-18:1;0/18:2;0"
[5] "SNU475/PE O-18:1;0/18:3;0"
[6] "SNU475/PE O-18:1;0/20:1;0"
[7] "SNU475/PE O-18:2;0/22:5;0"
[8] "SNU475/DAG 16:1;0_18:0;0"
[9] "SNU475/PC 12:0;0_16:0;0"
[10] "SNU475/PC 14:0;0_14:0;0"
[11] "SNU475/PC 14:0;0_16:0;0"
[12] "SNU475/PC 14:0;0_18:1;0"
[13] "SNU475/PC 14:0;0_20:1;0"
[14] "SNU475/PC 15:0;0_18:1;0"
[15] "SNU475/PC 16:0;0_17:1;0"
[16] "SNU475/PC 16:0;0_18:1;0"
[17] "SNU475/PC 16:0;0_19:1;0"
[18] "SNU475/PC 16:0;0_24:5;0"
[19] "SNU475/PC 18:1;0_22:5;0"
[20] "SNU475/PC 20:2;0_20:5;0"
[21] "SNU475/PC 20:3;0_20:4;0"
[22] "SNU475/PC O-16:1;0/16:0;0"
[23] "SNU475/PC O-17:2;0/17:0;0"
[24] "SNU475/PE 16:0;0_22:4;0"
[25] "SNU475/PE O-18:1;0/24:5;0"
[26] "SNU475/PG 16:1;0_18:1;0"
[27] "SNU475/PG 18:1;0_18:1;0"
[28] "SNU475/PI 16:0;0_16:1;0"
[29] "SNU475/PI 17:0;0_18:1;0"
[30] "SNU475/PI 18:0;0_18:1;0"
[31] "SNU475/PS 18:0;0_20:3;0"
[32] "SNU475/PS 18:0;0_22:4;0"
[33] "SNU475/SM 42:1;2"

## Sheet: HUH7-Wnt3a
Downregulated in ‘HUH7 (untreated) vs. Healthy Control’ – Upregulated in ‘HUH7+Wnt3a vs. HUH7 (untreated)’
Upregulated in ‘HUH7 (untreated) vs. Healthy Control’ – Downregulated in ‘HUH7+Wnt3a vs. HUH7 (untreated)’
[1] "HUH7/HexCer 34:1;2"
[2] "HUH7/PC 15:0;0_16:1;0"
[3] "HUH7/PC 16:0;0_20:4;0"
[4] "HUH7/PC 16:0;0_22:4;0"
[5] "HUH7/PC 16:1;0_20:4;0"
[6] "HUH7/PC 18:1;0_22:5;0"
[7] "HUH7/PC 18:2;0_18:2;0"
[8] "HUH7/PC O-17:1;0/15:0;0"
[9] "HUH7/PC O-17:1;0/17:0;0"
[10] "HUH7/PE 18:1;0_18:3;0"
[11] "HUH7/PE O-16:1;0/18:1;0"
[12] "HUH7/PE O-16:1;0/20:4;0"
[13] "HUH7/PE O-17:1;0/17:1;0"
[14] "HUH7/PE O-18:1;0/16:1;0"
[15] "HUH7/PE O-18:2;0/16:0;0"
[16] "HUH7/SM 34:2;2"
[17] "HUH7/Cer 34:0;2"
[18] "HUH7/Cer 40:1;2"
[19] "HUH7/Cer 40:2;2"
[20] "HUH7/Cer 42:1;2"
[21] "HUH7/Cer 42:2;2"
[22] "HUH7/DAG 14:0;0_18:1;0"
[23] "HUH7/DAG 16:0;0_16:0;0"
[24] "HUH7/DAG 16:0;0_16:1;0"
[25] "HUH7/DAG 16:0;0_18:1;0"
[26] "HUH7/DAG 16:0;0_18:2;0"
[27] "HUH7/DAG 16:1;0_18:0;0"
[28] "HUH7/DAG 16:1;0_18:1;0"
[29] "HUH7/DAG 16:1;0_20:1;0"
[30] "HUH7/DAG 18:1;0_18:1;0"
[31] "HUH7/PC 16:0;0_18:1;0"
[32] "HUH7/PC 16:1;0_18:0;0"
[33] "HUH7/PC 17:1;0_18:0;0"
[34] "HUH7/PC 18:0;0_18:1;0"
[35] "HUH7/PC 18:0;0_20:2;0"
[36] "HUH7/PC 18:0;0_20:3;0"
[37] "HUH7/PC 18:1;0_18:1;0"
[38] "HUH7/PC 18:1;0_20:1;0"
[39] "HUH7/PC 18:1;0_20:2;0"
[40] "HUH7/PC 20:1;0_20:3;0"
[41] "HUH7/PE 18:0;0_20:5;0"
[42] "HUH7/PE 18:1;0_20:4;0"
[43] "HUH7/PE 18:2;0_20:3;0"
[44] "HUH7/PG 16:1;0_18:1;0"
[45] "HUH7/PG 18:0;0_18:1;0"
[46] "HUH7/PI 16:0;0_16:1;0"
[47] "HUH7/PI 16:0;0_18:1;0"
[48] "HUH7/PI 16:0;0_18:2;0"
[49] "HUH7/PI 16:0;0_20:2;0"
[50] "HUH7/PI 16:1;0_18:0;0"
[51] "HUH7/PI 16:1;0_18:1;0"
[52] "HUH7/PI 18:0;0_20:3;0"
[53] "HUH7/PI 18:0;0_21:3;0"
[54] "HUH7/PI 18:1;0_18:1;0"

## Sheet: Hep3B-Wnt3a
Downregulated in ‘Hep3B (untreated) vs. Healthy Control’ – Upregulated in ‘Hep3B+Wnt3a vs. Hep3B (untreated)’
Upregulated in ‘Hep3B (untreated) vs. Healthy Control’ – Downregulated in ‘Hep3B+Wnt3a vs. Hep3B (untreated)’
[1] "Hep3B/DAG 18:0;0_20:4;0"
[2] "Hep3B/PC 14:0;0_17:1;0"
[3] "Hep3B/PC 14:0;0_22:5;0"
[4] "Hep3B/PC 15:0;0_16:1;0"
[5] "Hep3B/PC 15:0;0_20:1;0"
[6] "Hep3B/PC 15:1;0_16:0;0"
[7] "Hep3B/PC 16:0;0_20:3;0"
[8] "Hep3B/PC 16:0;0_20:4;0"
[9] "Hep3B/PC 16:0;0_22:4;0"
[10] "Hep3B/PC 16:0;0_22:5;0"
[11] "Hep3B/PC 16:1;0_20:4;0"
[12] "Hep3B/PC 17:1;0_17:1;0"
[13] "Hep3B/PC 17:1;0_20:1;0"
[14] "Hep3B/PC 18:0;0_20:3;0"
[15] "Hep3B/PC 18:0;0_20:4;0"
[16] "Hep3B/PC 18:0;0_20:5;0"
[17] "Hep3B/PC 18:0;0_22:5;0"
[18] "Hep3B/PC 18:1;0_20:3;0"
[19] "Hep3B/PC 18:1;0_20:4;0"
[20] "Hep3B/PC 18:2;0_20:3;0"
[21] "Hep3B/PC O-16:1;0/18:0;0"
[22] "Hep3B/PC O-18:0;0/14:0;0"
[23] "Hep3B/PE 17:1;0_18:0;0"
[24] "Hep3B/PE O-16:1;0/20:4;0"
[25] "Hep3B/PE O-18:1;0/20:5;0"
[26] "Hep3B/PE O-18:2;0/20:4;0"
[27] "Hep3B/PI 18:1;0_20:3;0"
[28] "Hep3B/PS 17:0;0_18:1;0"
[29] "Hep3B/TAG 50:1;0"
[30] "Hep3B/TAG 52:2;0"
[31] "Hep3B/TAG 54:3;0"
[32] "Hep3B/DAG 14:0;0_18:1;0"
[33] "Hep3B/DAG 16:0;0_16:0;0"
[34] "Hep3B/DAG 16:0;0_16:1;0"
[35] "Hep3B/DAG 16:0;0_18:1;0"
[36] "Hep3B/DAG 16:0;0_18:2;0"
[37] "Hep3B/DAG 16:1;0_18:0;0"
[38] "Hep3B/DAG 16:1;0_18:1;0"
[39] "Hep3B/DAG 18:1;0_18:1;0"
[40] "Hep3B/LPA 24:3;0"
[41] "Hep3B/LPE 18:0;0"
[42] "Hep3B/LPE 18:1;0"
[43] "Hep3B/PC 14:0;0_16:0;0"
[44] "Hep3B/PC 14:0;0_17:0;0"
[45] "Hep3B/PC 14:0;0_18:1;0"
[46] "Hep3B/PC 15:0;0_16:0;0"
[47] "Hep3B/PC 15:0;0_18:1;0"
[48] "Hep3B/PC 16:0;0_16:0;0"
[49] "Hep3B/PC 16:0;0_16:1;0"
[50] "Hep3B/PC 16:0;0_17:1;0"
[51] "Hep3B/PC 16:0;0_18:2;0"
[52] "Hep3B/PC 16:0;0_19:2;0"
[53] "Hep3B/PC 16:0;0_20:1;0"
[54] "Hep3B/PC 16:0;0_20:2;0"
[55] "Hep3B/PC 16:0;0_22:2;0"
[56] "Hep3B/PC 16:0;0_24:5;0"
[57] "Hep3B/PC 16:1;0_17:0;0"
[58] "Hep3B/PC 16:1;0_18:1;0"
[59] "Hep3B/PC 16:1;0_18:2;0"
[60] "Hep3B/PC 16:1;0_20:1;0"
[61] "Hep3B/PC 18:1;0_18:2;0"
[62] "Hep3B/PC 18:2;0_20:1;0"
[63] "Hep3B/PE 14:0;0_18:1;0"
[64] "Hep3B/PE 14:0;0_18:2;0"
[65] "Hep3B/PE 16:0;0_16:1;0"
[66] "Hep3B/PE 16:0;0_18:1;0"
[67] "Hep3B/PE 16:0;0_18:2;0"
[68] "Hep3B/PE 16:0;0_20:2;0"
[69] "Hep3B/PE 16:1;0_16:1;0"
[70] "Hep3B/PE 16:1;0_18:0;0"
[71] "Hep3B/PE 16:1;0_18:1;0"
[72] "Hep3B/PE 16:1;0_18:2;0"
[73] "Hep3B/PE 16:2;0_18:1;0"
[74] "Hep3B/PE 17:0;0_20:3;0"
[75] "Hep3B/PE 18:0;0_18:2;0"
[76] "Hep3B/PE 18:0;0_18:3;0"
[77] "Hep3B/PE 18:0;0_19:2;0"
[78] "Hep3B/PE 18:0;0_20:2;0"
[79] "Hep3B/PE 18:0;0_22:2;0"
[80] "Hep3B/PE 18:1;0_18:1;0"
[81] "Hep3B/PE 18:1;0_18:2;0"
[82] "Hep3B/PE 18:1;0_18:3;0"
[83] "Hep3B/PE 18:1;0_19:1;0"
[84] "Hep3B/PE 18:1;0_19:2;0"
[85] "Hep3B/PE 18:1;0_20:1;0"
[86] "Hep3B/PE 18:1;0_20:2;0"
[87] "Hep3B/PE 18:1;0_22:2;0"
[88] "Hep3B/PE 18:2;0_18:2;0"
[89] "Hep3B/PE 18:2;0_19:1;0"
[90] "Hep3B/PE 18:2;0_20:1;0"
[91] "Hep3B/PG 14:0;0_18:1;0"
[92] "Hep3B/PG 16:0;0_16:1;0"
[93] "Hep3B/PG 16:0;0_18:1;0"
[94] "Hep3B/PG 16:1;0_18:0;0"
[95] "Hep3B/PG 16:1;0_18:1;0"
[96] "Hep3B/PG 16:1;0_20:2;0"
[97] "Hep3B/PG 18:0;0_18:2;0"
[98] "Hep3B/PI 16:0;0_18:1;0"
[99] "Hep3B/PI 16:0;0_20:2;0"
[100] "Hep3B/PI 16:1;0_18:0;0"
[101] "Hep3B/PI 18:0;0_18:2;0"
[102] "Hep3B/PI 18:0;0_19:2;0"
[103] "Hep3B/PI 18:0;0_20:2;0"
[104] "Hep3B/PI 18:1;0_18:1;0"
[105] "Hep3B/PI 18:1;0_19:2;0"
[106] "Hep3B/PI 18:1;0_20:1;0"
[107] "Hep3B/PI 18:1;0_20:2;0"
[108] "Hep3B/PS 16:0;0_18:2;0"
[109] "Hep3B/PS 16:1;0_18:0;0"
[110] "Hep3B/PS 18:0;0_18:2;0"
[111] "Hep3B/PS 18:0;0_20:2;0"
[112] "Hep3B/SM 40:2;2"
[113] "Hep3B/SM 42:1;2"

## Sheet: SNU398-Dkk1
Downregulated in ‘SNU398 (untreated) vs. Healthy Control’ – Upregulated in ‘SNU398+Dkk1 vs. SNU398 (untreated)’
Upregulated in ‘SNU398 (untreated) vs. Healthy Control’ – Downregulated in ‘SNU398+Dkk1 vs. SNU398 (untreated)’
[1] "SNU398/PC 16:0;0_18:3;0"
[2] "SNU398/PC 18:2;0_18:2;0"
[3] "SNU398/PC 18:2;0_20:2;0"
[4] "SNU398/PE 18:0;0_18:3;0"
[5] "SNU398/PE 18:1;0_18:2;0"
[6] "SNU398/PE 18:1;0_18:3;0"
[7] "SNU398/PE 18:2;0_18:2;0"
[8] "SNU398/PE 18:2;0_20:3;0"
[9] "SNU398/PE O-16:0;0/18:1;0"
[10] "SNU398/PE O-16:1;0/17:1;0"
[11] "SNU398/PE O-16:1;0/20:5;0"
[12] "SNU398/PE O-17:0;0/18:2;0"
[13] "SNU398/PE O-18:0;0/16:1;0"
[14] "SNU398/PE O-18:0;0/18:2;0"
[15] "SNU398/PE O-18:1;0/18:2;0"
[16] "SNU398/PE O-18:1;0/18:3;0"
[17] "SNU398/PE O-18:2;0/18:2;0"
[18] "SNU398/Cer 36:1;2"
[19] "SNU398/Cer 36:2;2"
[20] "SNU398/Cer 40:2;2"
[21] "SNU398/Cer 42:1;2"
[22] "SNU398/Cer 42:2;2"
[23] "SNU398/DAG 14:0;0_18:1;0"
[24] "SNU398/DAG 16:0;0_16:1;0"
[25] "SNU398/DAG 16:0;0_18:1;0"
[26] "SNU398/DAG 16:1;0_18:0;0"
[27] "SNU398/DAG 16:1;0_18:1;0"
[28] "SNU398/DAG 16:1;0_20:1;0"
[29] "SNU398/DAG 18:1;0_18:1;0"
[30] "SNU398/PC 16:0;0_22:2;0"
[31] "SNU398/PC 16:0;0_22:3;0"
[32] "SNU398/PC 18:1;0_20:1;0"
[33] "SNU398/PC O-16:0;0/20:4;0"
[34] "SNU398/PC O-16:0;0/22:4;0"
[35] "SNU398/PC O-16:1;0/18:1;0"
[36] "SNU398/PC O-17:1;0/18:1;0"
[37] "SNU398/PC O-18:1;0/16:0;0"
[38] "SNU398/PC O-18:2;0/16:0;0"
[39] "SNU398/PC O-18:2;0/20:3;0"
[40] "SNU398/PE 18:0;0_20:2;0"
[41] "SNU398/PG 16:0;0_16:1;0"
[42] "SNU398/PG 16:0;0_18:1;0"
[43] "SNU398/PG 16:1;0_18:1;0"
[44] "SNU398/PG 16:1;0_20:2;0"
[45] "SNU398/PG 18:1;0_18:1;0"
[46] "SNU398/PI 18:0;0_18:1;0"
[47] "SNU398/PI 18:0;0_20:3;0"
[48] "SNU398/PS 18:1;0_20:1;0"

## Sheet: HepG2-Dkk1
Downregulated in ‘HepG2 (untreated) vs. Healthy Control’ – Upregulated in ‘HepG2+Dkk1 vs. HepG2 (untreated)’
Upregulated in ‘HepG2 (untreated) vs. Healthy Control’ – Downregulated in ‘HepG2+Dkk1 vs. HepG2 (untreated)’
[1] "HepG2/PC 16:1;0_16:1;0"
[2] "HepG2/PC 18:2;0_18:2;0"
[3] "HepG2/PC 18:2;0_20:2;0"
[4] "HepG2/PE 16:1;0_20:4;0"
[5] "HepG2/SM 34:1;2"
[6] "HepG2/SM 42:2;2"
[7] "HepG2/Cer 42:2;2"
[8] "HepG2/LPA 24:3;0"
[9] "HepG2/LPC 16:0;0"
[10] "HepG2/LPC 16:1;0"
[11] "HepG2/LPC 18:1;0"
[12] "HepG2/LPE 18:0;0"
[13] "HepG2/LPE 20:1;0"
[14] "HepG2/LPI 18:0;0"
[15] "HepG2/LPI 18:1;0"
[16] "HepG2/LPS 18:0;0"
[17] "HepG2/PC 12:0;0_16:0;0"
[18] "HepG2/PC 14:0;0_17:0;0"
[19] "HepG2/PC 14:0;0_19:1;0"
[20] "HepG2/PC 14:0;0_20:1;0"
[21] "HepG2/PC 14:0;0_20:2;0"
[22] "HepG2/PC 15:0;0_18:1;0"
[23] "HepG2/PC 16:0;0_16:0;0"
[24] "HepG2/PC 16:0;0_17:1;0"
[25] "HepG2/PC 16:0;0_18:1;0"
[26] "HepG2/PC 16:0;0_20:1;0"
[27] "HepG2/PC 16:0;0_24:5;0"
[28] "HepG2/PC 16:1;0_19:1;0"
[29] "HepG2/PC 17:1;0_20:1;0"
[30] "HepG2/PC 18:0;0_20:1;0"
[31] "HepG2/PC 18:1;0_20:1;0"
[32] "HepG2/PC 18:1;0_22:5;0"
[33] "HepG2/PE 16:0;0_20:4;0"
[34] "HepG2/PE 16:0;0_20:5;0"
[35] "HepG2/PG 16:1;0_18:0;0"
[36] "HepG2/PG 18:1;0_18:1;0"
[37] "HepG2/PI 18:0;0_18:1;0"
[38] "HepG2/PI 18:0;0_19:2;0"
[39] "HepG2/PI 18:0;0_20:2;0"
[40] "HepG2/PI 18:0;0_22:5;0"
[41] "HepG2/PS 18:0;0_20:3;0"
[42] "HepG2/SM 34:0;2"
[43] "HepG2/TAG 50:2;0"
[44] "HepG2/TAG 52:3;0"
